# Supplementary material for: Personalized diagnosis of radiation pneumonitis in breast cancer patients based on radiomics
Source: Front Oncol. 2025 Jul 22;15:1609421. doi: 10.3389/fonc.2025.1609421 (PMC12324165; doi:10.3389/fonc.2025.1609421)
Supplement: Supplementary File S1 — Radiomics features. [file DataSheet1.zip]

Archive with 2 entries (2 files):
- Supplementary File S1.csv
- Supplementary Figure 1.png
