# Supplementary material for: Personalized diagnosis of radiation pneumonitis in breast cancer patients based on radiomics
Source: Front Oncol. 2025 Jul 22;15:1609421. doi: 10.3389/fonc.2025.1609421 (PMC12324165; doi:10.3389/fonc.2025.1609421)
Supplement: Supplementary File S1 — Radiomics features. [file DataSheet1.zip › Supplementary File S1.csv]

ID	exponential_firstorder_10Percentile	exponential_firstorder_90Percentile	exponential_firstorder_Energy	exponential_firstorder_Entropy	exponential_firstorder_InterquartileRange	exponential_firstorder_Kurtosis	exponential_firstorder_Maximum	exponential_firstorder_Mean	exponential_firstorder_MeanAbsoluteDeviation	exponential_firstorder_Median	exponential_firstorder_Minimum	exponential_firstorder_Range	exponential_firstorder_RobustMeanAbsoluteDeviation	exponential_firstorder_RootMeanSquared	exponential_firstorder_Skewness	exponential_firstorder_TotalEnergy	exponential_firstorder_Uniformity	exponential_firstorder_Variance	exponential_glcm_Autocorrelation	exponential_glcm_ClusterProminence	exponential_glcm_ClusterShade	exponential_glcm_ClusterTendency	exponential_glcm_Contrast	exponential_glcm_Correlation	exponential_glcm_DifferenceAverage	exponential_glcm_DifferenceEntropy	exponential_glcm_DifferenceVariance	exponential_glcm_Id	exponential_glcm_Idm	exponential_glcm_Idmn	exponential_glcm_Idn	exponential_glcm_Imc1	exponential_glcm_Imc2	exponential_glcm_InverseVariance	exponential_glcm_JointAverage	exponential_glcm_JointEnergy	exponential_glcm_JointEntropy	exponential_glcm_MaximumProbability	exponential_glcm_SumEntropy	exponential_glcm_SumSquares	exponential_gldm_DependenceEntropy	exponential_gldm_DependenceNonUniformity	exponential_gldm_DependenceNonUniformityNormalized	exponential_gldm_DependenceVariance	exponential_gldm_GrayLevelNonUniformity	exponential_gldm_GrayLevelVariance	exponential_gldm_HighGrayLevelEmphasis	exponential_gldm_LargeDependenceEmphasis	exponential_gldm_LargeDependenceHighGrayLevelEmphasis
0.nii.gz	0.2342728297066935	0.6286515202101218	109900277079.38135	0.12244618254812319	0.14872295419672277	323.3109252186603	77.42480664537285	0.551286455639178	0.3926152976626257	0.32926486269466354	0.20503329906578294	77.21977334630706	0.0685009601232274	1000.5522167400311	13.709781198269033	2967307481143.2964	0.9735560738726848	1.861595355491276	1.0471512321634808	3.289702941344564	0.4712907033588979	0.1112000891311816	0.1022645800563742	0.0423076061633113	0.04201283403579981	0.21444350684503147	0.10049672053462033	0.9849894553403692	0.9837613427862492	0.9996323968441815	0.997698780087696	-0.013329413031998177	0.054641428906460315	0.01882845605912271	1.0222119479078104	0.9473814388582482	0.2512063248219975	0.9732528520288966	0.220357404353138	0.05336616729688896	2.663285930627008	34526.22424143051	0.3145066382589613	20.504707053930986	106876.01223366946	0.05143731670149103	1.0946902413029815	619.1870303063428	619.5405132129096
1.nii.gz	0.3656303388057062	1.2550625473039767	85475385227.20459	0.16905385314561133	0.3654598045128781	12505.638627758728	1322.0877883623054	1.0455542261872468	0.7735087527661935	0.6119890562167536	0.3656303388057062	1321.7221580234998	0.1712463220384133	1001.0862035338937	102.20958697676511	2307835401134.524	0.9632085569965986	81.38526989025728	1.1850646771996407	169425.91970139297	711.9831820280586	3.67471953036251	3.3045741444093015	0.05490287713174967	0.08574538729764954	0.28547735923060047	3.297209988520559	0.9791346793083107	0.9772949701861647	0.9999678589305524	0.9997056965588407	-0.013499844524034752	0.0660049552639029	0.023752533723289036	1.0452402311712947	0.9293543509160102	0.3358223855493645	0.9638986807795406	0.2932690758806728	1.744823418692953	2.9486061416619833	21118.122546605697	0.24760373486464649	23.680579888543416	82152.05782623989	3.208101930718781	4.321796224645328	602.2892249970688	606.0930003517411
10.nii.gz	0.419912582384728	0.7257075372761224	122414650473.7403	0.10807129536371825	0.13015169120150427	8003.94112747917	297.40599438904934	0.7126366236934312	0.33842846324955095	0.5325108994688464	0.3870141997385324	297.0189801893108	0.05696996269540427	1000.7141203177069	57.2442866054464	3305195562790.988	0.9783646854484185	2.9695048976124	1.0467073231149884	110.40623889295382	2.4759712577194057	0.16253330021531495	0.15482015803631513	0.02524753705154835	0.042677494315469036	0.19175789845520547	0.15299618668692444	0.9867757111751767	0.9852401655345351	0.999961611260084	0.9993249281656674	-0.008065475490977591	0.038554845485808	0.012276763948425116	1.0221442675128283	0.9571026601802488	0.21899110450209405	0.9782780534597226	0.1944190542353576	0.07933836456290753	2.634920423047148	39334.635323952876	0.32178202980982396	19.63030300768722	119595.29914921465	0.09835613212774716	1.143136452879581	620.4368128272251	620.6732248036649
100.nii.gz	0.3722634077671893	0.8339324397289637	112077122408.9415	0.2076258485738604	0.14604207991363188	3602.415569167614	238.4400923021153	0.8030918716679827	0.5840838442287688	0.4740535302060282	0.338957280944524	238.10113502117076	0.06989465450172502	1000.8045344412101	32.139115034677026	3026082305041.4204	0.9467399092971626	2.887458197071516	1.0786682564996044	53.89534837514726	1.5233081820525762	0.155696313502735	0.13225470294405722	0.08170250463336594	0.06201050355197893	0.3203291441567137	0.12840252399949328	0.9746171751643965	0.9731600884249259	0.9999479463201605	0.9987577447186483	-0.03750814766583483	0.12156475092743745	0.03819163397096944	1.035764357375102	0.9031633283178615	0.40784256127925583	0.9500019820583941	0.3479383007334146	0.07198775411169805	2.871833227850466	31693.017891453746	0.2832338480160661	25.159694922676383	105937.35563062459	0.08227661185556093	1.1554375899264502	605.0341742852802	607.2079322948783
101.nii.gz	0.45735669108840604	2.0511649120715716	76469413015.47772	0.29174783103698665	0.4171788902008364	48871.78864921804	1638.5838333707056	1.2450593234613148	0.9389088101906915	0.6993132903680885	0.4014880531896993	1638.182345317516	0.21952952677760126	1001.2670470486134	202.79496431288388	2064674151417.8984	0.9186843030510616	44.03068580840967	1.1538152857475081	303737.86576514854	947.934783125063	3.367683454448268	3.253633592389412	0.01657087162847197	0.1062590959693498	0.44375558443664975	3.242325702998525	0.961180422829181	0.9592327008032948	0.9999828468969827	0.9996928455023151	-0.029037941844820028	0.12721941949835924	0.06050438836609733	1.0608020440972399	0.8530717830260287	0.5762438196719303	0.9227183384309382	0.48466185776985193	1.65532926170942	3.3680451010418175	13850.964707116262	0.18159007691955872	31.790327877573347	70073.5638995228	1.7114790670962194	2.8386517384236196	569.3022969217054	574.691606796371
102.nii.gz	0.3667343039043407	0.6867532811809385	174929245738.29126	0.23157456219783504	0.11224259516906299	3156.1857110888113	6417.684239298868	2.8414833171680915	4.515410363720059	0.4498377813385549	0.35017686176662927	6417.334062437101	0.05160813125994332	1005.6010856190735	51.69102932072094	4723089634933.864	0.9498231718827647	5542.502736481114	11.162332510371412	238914288.9366468	241593.23767243043	291.43516703655405	253.3787027838455	0.06490128635874393	0.5260431424948847	0.3152418886458609	253.10118684935458	0.9774029763813357	0.9757280585997984	0.9998873974357873	0.9996889663285032	-0.04799634152711895	0.1308659511079199	0.02586763090577284	1.2836551881831701	0.9223425028923011	0.38091085766307065	0.9602318961437745	0.3319977171083688	136.20346745509963	2.4924679948707054	66064.49283757067	0.3819065868773812	24.41517341370049	164306.1112113119	221.3457510788686	223.45726821823732	628.058594337114	853.192310360376
103.nii.gz	0.7938093667579219	1.7067006406640013	171904936012.05527	0.32513270710085307	0.245900067055705	29677.595365374764	1946.979031188403	1.5599006448801693	1.066605442764321	0.9550011374942576	0.2610572183459867	1946.717973970057	0.12426236852214174	1001.5887706188742	143.93101123512352	4641433272325.492	0.9169753824732506	57.83085004565063	1.2156338510421825	196667.11444857751	628.3040213727445	2.903793481328952	2.6228453020171663	0.04928610230415364	0.10948640388950623	0.40776234457509725	2.6108261407048183	0.9661200808546728	0.9626273245602874	0.9999873180919345	0.999730766025076	-0.07969040733326206	0.205704424041453	0.0371663024855691	1.0702305094275444	0.8808288140439432	0.5391328367807985	0.9382242524958513	0.4595558006297965	1.3816596958365286	2.704563332223054	58221.985410830996	0.3397641538914041	31.281853305047505	157132.90154061624	2.259724693254208	3.441188141923436	613.5340219421101	622.4931722689075
104.nii.gz	0.2399755169444206	0.8231124994653112	139282137292.24878	0.1484323458496247	0.23862922018689603	71217.84351606983	5208.161005190034	0.7752121409820578	0.714599321114012	0.36493006803869993	0.2399755169444206	5207.92102967309	0.1087447989309528	1000.913561513599	244.48034849313683	3760617706890.717	0.9670087494311664	276.9323860095339	1.116305929971763	9340610.432635728	9638.468638787626	11.791000425026795	11.624772153642114	0.006779613658417947	0.07120078008088768	0.23996820917059467	11.619698970149928	0.9829599671986874	0.9817841700828521	0.9999933360882499	0.9999379384099102	-0.007777373829650021	0.04518820201444877	0.02272877871586493	1.0367006086012522	0.9399044563385186	0.2794990376139712	0.9693652377637672	0.24525090175338102	5.853943144667228	2.578902288879054	45238.27351324913	0.3253896590129264	21.040711645392804	134441.29241591622	11.028988666657607	12.130455735535287	627.0188882814972	638.35636706275
105.nii.gz	0.3768659039835086	0.9396132820316797	161134660130.99673	0.20741707833384457	0.21331204002233334	19547.312782682922	4672.611184311782	1.1869173675597577	1.2159878421964831	0.5059466764630577	0.34706690066806206	4672.264117411114	0.09745378159301818	1001.463663107331	123.38434367498233	4350635823536.9116	0.9518923297753394	554.2250163965281	1.45676292983005	10254215.147395428	13726.140751741852	23.43010872922791	22.176982376924954	0.02688341783945395	0.12891548139307377	0.30931008778900854	22.160325361693392	0.9768039040095384	0.975064224695931	0.9999818845618821	0.9998784063375197	-0.03164195980593381	0.10673695685948144	0.02964255108175153	1.0693348777728384	0.9172373554189899	0.37829183195469346	0.9575211892942507	0.326510739626638	11.40177277653821	2.640490656571842	52614.28387193148	0.3274802312399261	23.55323835289841	152934.82927102526	22.07836971380149	23.30073320719016	622.7484564059155	646.1989182393069
106.nii.gz	0.3862519069444637	0.9867734215907985	127396215945.82928	0.2743974367311563	0.24931094201461246	2606.7719854316715	7311.594681649299	4.428594591214711	7.337039861461555	0.5461043191592463	0.3862519069444637	7311.208429742354	0.11487927662652786	1009.5030225953982	46.230969758672956	3439697830537.3906	0.9444500963700937	10219.550996762186	19.906362166566982	688435518.015647	550852.854195616	551.4075771626482	480.63829721755195	0.0583793225716864	0.9031459263427128	0.3985883853676505	479.819427893648	0.9710619222193325	0.9687276344867253	0.9998394893026548	0.9995252900556827	-0.04946461985701098	0.14807939947817592	0.027619394479126168	1.4868498162878399	0.9077166464496536	0.4713111721347532	0.9525641627566348	0.41253675515137356	258.01146859505076	2.7778194078941167	37576.534193538064	0.30059063102287087	26.584564127319283	118064.762097129	408.2701693385667	411.32070490924656	615.1564847330992	1026.4892767720723
107.nii.gz	0.9541642879863869	1.1417521843911282	126615370498.59953	0.0017193895557219567	0.08029499187088907	128.07294768610794	8.905357121018676	1.0574951512059676	0.09137770595836299	1.0195297795835359	0.6176724399059721	8.287684681112705	0.034875854086998975	1001.0575125822298	6.997597061683107	3418615003462.1875	0.9997625887358075	0.03489891459100956	1.000133473529755	0.0001826765081139246	0.0001523748707886303	0.0001372477134997996	0.00012210026695340818	0.050992768261288575	0.00012210026695340818	0.0017627345868279182	0.00012208525352363621	0.9999389498665232	0.9999389498665232	0.9999755799466092	0.9999592999110155	-0.03670906080913728	0.0041443882098382324	0.00012210026695340818	1.0000648412210773	0.9997482407562498	0.00194933625130677	0.999874108645446	0.0018272359843536827	6.483699511330194e-05	1.6697766237220266	74564.15512710925	0.590149073409229	12.217116234383038	126318.00356159179	0.00011870563209629716	1.0003561591794092	657.0815525374363	657.082905942318
108.nii.gz	0.41692767039661505	0.9029095648342148	149724093528.3354	0.16733201699065897	0.19901702190449205	22025.710251586133	1326.5201811951104	0.8846742059772903	0.6026550133824214	0.5464053666023126	0.38873036063790667	1326.1314508344724	0.08869011035114924	1000.9098901219772	137.03754214151718	4042550525265.0557	0.9617080775630595	50.47708358337729	1.1283365943486032	127058.77565921929	463.53294447590054	2.2032867219475487	1.9833018652493746	0.05148052091135625	0.06528639351892741	0.26515839093885807	1.97903250705633	0.9806001407382425	0.9790888874798171	0.9999815042514745	0.9997716247978042	-0.03580187254527985	0.10522172082881108	0.024862550322013004	1.0360213328336771	0.9300091273691833	0.32509436756122617	0.9642274786339786	0.2810516812549889	1.0466471467992309	2.52476167790333	52635.50665096486	0.35219004530528103	20.79448486599943	143729.1956079544	1.9829453509455457	3.069406899874207	628.7324492144635	631.8863916173755
109.nii.gz	0.9920146337650904	1.3683423248400597	131579684613.81546	0.04116263053220427	0.12770856600001745	33.256992984977764	9.347418145143271	1.2168613580367047	0.245888998548442	1.0839279868178864	0.6276139642750213	8.71980418086825	0.06034580546079617	1001.2170128065738	5.225766729696056	3552651484573.0176	0.9911412208431696	0.3032656812208902	1.0093382711789955	0.01350554361322375	0.010832834921230354	0.00960836121454309	0.00828566047836077	0.07401394259239084	0.00828566047836077	0.06919485531614226	0.008216942120201723	0.9958571697608196	0.9958571697608196	0.9983428679043278	0.9972381131738797	-0.024862891132481833	0.04431024585090722	0.00828566047836077	1.0044937004727255	0.9828360470333464	0.08198867831125066	0.9913634692880944	0.07370301783289021	0.004473505423225964	1.9671326821576671	66121.29209203109	0.5037428926712714	14.165971658234193	130097.19664787444	0.0044293895784151775	1.0133475544720403	649.884245009904	650.0558433643151
11.nii.gz	0.33761830822665784	0.8745273484161705	103445016449.79694	0.13831796068384145	0.2165976737948206	146.50156250558473	58.150068382616595	0.7154801405892512	0.43077105666748755	0.47479554161100773	0.29864797272762766	57.851420409888966	0.09711944203160097	1000.7162040706864	9.192740466827594	2793015444144.517	0.9673400623251265	1.4488966335934765	1.0467389906825968	0.7960750695221777	0.192197824320798	0.0766483775361175	0.06966284889281757	0.04799885051570851	0.041423416959939216	0.23485044186451345	0.06794500640331307	0.9828186360918963	0.9818512319709709	0.9995423721840255	0.9969547860952178	-0.014851127122243542	0.06265039055161324	0.026015872747831688	1.0222487679573216	0.9360256511875839	0.2817522756393205	0.9673244294511458	0.2445711718139152	0.03657780660723376	2.716168400770266	30879.554265854767	0.29893950710915873	21.457342914042037	99923.32641799859	0.03524859264414529	1.0787922204904306	616.2459413148495	616.7756662826607
110.nii.gz	0.25973116290615195	0.7354973634597385	176318989668.3434	0.21347446698138534	0.18050385341248276	9923.732608147862	5973.064735263947	1.3822448553699767	1.8177785540856486	0.39074906492077144	0.25973116290615195	5972.805004101041	0.08640852140002903	1001.896812136116	82.66097154161478	4760612721045.272	0.952146389767062	1030.8218569315072	2.8088713652949155	25753469.53639932	29035.239380181716	48.46054624919467	42.12938079014735	0.062172381736620846	0.19943427354794016	0.31975409834595797	42.08955374098594	0.9763536075039796	0.9745237158799244	0.9999756933562242	0.9998542959836392	-0.033116776837968646	0.1102560811225209	0.028396264616479868	1.1072729960077612	0.9176324198201146	0.38739096270160744	0.9577447785371244	0.33575766802075024	22.647481759835497	2.632504883858582	57338.02027873295	0.3264296465666941	23.42250748986737	167246.41765536403	41.102631991940214	42.47102794161182	623.9754970054425	666.5804374558787
111.nii.gz	0.4788285858743127	1.2300694999790962	171809097180.1336	0.23259490136070307	0.26785170282564896	3595.812593407578	4238.352950180893	2.054696201326212	2.5280944753552674	0.6771093701684585	0.08408839326335689	4238.268861787629	0.12377316383638312	1002.8498709467432	54.675932633174526	4638845623863.607	0.9468041782658791	1594.2494787674295	3.454012079809873	18126420.29377757	34011.82087763289	76.763106879176	68.28987568388905	0.052000293383032956	0.29031047858229253	0.33130858294720134	68.2054647297904	0.9754420807756089	0.9738672053068889	0.9999240354248001	0.999722771826847	-0.04081653025732546	0.12562289925200515	0.031637534952660286	1.155655408140349	0.9128891009546956	0.4043393781836497	0.9552179458508859	0.35019934830431104	36.26324564076627	2.6373352689849074	56498.932999285855	0.3307241708283237	24.75203413682717	161746.3449898732	63.60084757616492	65.15216525984289	622.7877588770385	688.3580142126275
112.nii.gz	0.4077090341898606	0.9548484400541383	146964759819.98898	0.22956823932087517	0.23808962969436231	6809.266474795766	4797.123879642931	1.6499685556765464	2.0266882815541787	0.5410009281660023	0.4077090341898606	4796.716170608741	0.10676742637530895	1002.3207163049153	75.01627959103087	3968048515139.7026	0.9502180044666392	1344.1588264108304	2.5340137288505793	25039057.190066814	36008.65543766925	62.969360773391706	57.92871023611633	0.03703667584949853	0.24169745726913858	0.3552117205959466	57.87020686228555	0.9734344091006952	0.9709215712878702	0.9999530961646244	0.9997893243864996	-0.03252743502453945	0.11574272476381631	0.026646466847749364	1.1286204912929576	0.9122744936744358	0.42823487576554214	0.9549666228833309	0.37079564400054993	30.224517752377032	2.6745818760351807	45725.546836654474	0.3125785065909319	24.025414042275578	139002.64078340225	53.62671218503772	55.04968383634686	622.1738592473596	677.319759373825
113.nii.gz	1.2328367078458589	2.241982088069967	134117442704.94177	0.3275416304082471	0.33400086768740245	55501.52847215886	1551.5264097144952	2.063259344206799	1.0739395582366977	1.4663495467445504	0.35123045936578684	1551.1751792551295	0.16024211170114028	1002.0771867161274	192.68552959314385	3621170953033.4277	0.9230873234356031	27.912409373522802	1.242297224181263	68154.30119889138	226.5144942743277	1.4543264646832268	1.2135812700042306	0.10008480484845579	0.13836002275154907	0.4681468465268652	1.1943553971171186	0.9610477607322487	0.9565117090070074	0.9999911194370792	0.9995638499016072	-0.06477300866656824	0.19430224710537786	0.03374939174172681	1.087249177475384	0.8755073543673224	0.5985081808105052	0.9354386521710327	0.506962222419838	0.6669769336718646	2.9183802543567685	37152.216244141295	0.27816456959420566	31.260326125860594	123289.38909270601	1.080880571483104	2.277391773109118	603.6778275257933	611.0334601159012
114.nii.gz	0.3265494636998556	0.7167452286428637	151556027370.28662	0.17567345666117812	0.1418134934760238	9686.49429823753	2181.007782166508	0.9673919876302666	0.9897227406776179	0.4181890423772357	0.31017969130501327	2180.697602475203	0.06559738365699444	1001.097197932494	89.94045321201185	4092012738997.739	0.9604219987060798	259.87988577291355	1.4267476468436795	1347107.6412264644	3401.618495393191	11.016373154420528	9.770753730117521	0.0629510771884787	0.10459327331746808	0.2762312454790639	9.759790865215608	0.9798292571335072	0.9784657706107993	0.9999638099449425	0.9997930224321654	-0.026656837494323345	0.090952757503451	0.026904654482395443	1.0560954927794446	0.927562184509896	0.33312282553428685	0.9629307119821675	0.2893631341965443	5.1967817211345135	2.5300887195093846	52531.61336824843	0.347376166271547	21.104494782064503	145238.8563323282	10.323224280022961	11.495417394064434	629.2592842405967	640.5200827910913
115.nii.gz	0.44976287174076085	0.9524493389823043	151484670893.01025	0.21522952320361297	0.19056938379666055	11302.48961376329	3202.2205891351214	1.2371217442966211	1.199846671707623	0.5687373379251177	0.4318194394143147	3201.788769695707	0.08691683462200511	1001.4444274366456	95.43318095938321	4090086114111.277	0.9503058827428184	415.1672851075067	1.4540028097674604	3387052.269075515	6879.964563470009	17.463186597974673	16.249415628247874	0.03237515861554999	0.13257648930877847	0.3213503244495689	16.231825841018832	0.9757867308568655	0.9737606951852535	0.9999709434963144	0.9998189067494057	-0.05193499291400336	0.14307845599996913	0.02890825634737684	1.0726377467121606	0.9133234258118161	0.4034812367562723	0.9554874558897583	0.34625197143813663	8.42815055655563	2.6132342406567166	51100.42198506435	0.33830584969721117	23.10613667094772	143541.80297653726	16.519815942346554	17.74240638737355	623.9512340448069	643.0612983952121
116.nii.gz	1.0652393405144869	1.834979422811042	130711943400.85928	0.26374700100780685	0.27890912328065354	68.41152819087931	82.58842968002776	1.6963617383801417	0.7931485995839005	1.253667903411189	0.43671825599564523	82.15171142403211	0.12871168258609006	1001.6986678076347	6.952652564956169	3529222471823.2007	0.9371062224767228	4.619967682357083	1.160999997268806	7.7890359531328714	1.455786786091855	0.36775677636447895	0.22128163196808673	0.24882594902823105	0.09333596202978413	0.378497388155925	0.2125272055586172	0.9690114442720594	0.9653570063065172	0.9992613448734041	0.9951646409832596	-0.07106352843709668	0.1842703165571726	0.029339021683240832	1.0603683532108152	0.8962133307136187	0.48671900663919554	0.9464916863386019	0.418311860156633	0.14725960208314143	2.7730569214721283	40274.28991548258	0.3091625015581802	27.445367460095042	122075.89049582019	0.1531472625189563	1.2829376137070216	611.4863167752881	617.9333609684576
117.nii.gz	0.9701601868894216	1.7550085710879861	124900209318.94	0.25150943957217414	0.27521896132370816	17719.129522927356	706.1935418450785	1.5902438974675273	0.7720974975810111	1.1665047460160034	0.2670189077812157	705.9265229372972	0.12746744961377762	1001.5979318294479	113.34628173401107	3372305651611.38	0.9392150422833236	15.400374438869948	1.1577893829932788	8227.237021289631	61.68312919531831	0.7722205275420989	0.6029559424058586	0.12744359216290968	0.08791022187020645	0.36275761951561997	0.5952026060097133	0.97064146038294	0.9673402898561334	0.9999781183234533	0.999401580680922	-0.07784409928153456	0.190980156719369	0.02989961043061368	1.056159614134957	0.8978833475212866	0.4723955435256757	0.9473617566058947	0.403533670269358	0.34379411748698935	2.8122874438547716	37450.027116030265	0.30079859854484475	26.65687121327129	116934.15119435832	0.5838879391926407	1.7064304187884531	609.1854267401327	616.3927487108641
118.nii.gz	0.35418717582146164	1.6422072490481023	86174462831.73091	0.20412165763652124	0.4402432465069997	9448.957349693448	2955.160136948113	1.3752419013126276	1.3062455747438653	0.6220908261184958	0.32049057235939726	2954.839646375754	0.21001009358844006	1001.6546029208761	91.292057048829	2326710496456.7344	0.9516065654107804	559.5684596655284	1.7615795816686295	6150111.297069601	10923.433777898721	22.966176792809545	20.50065870146369	0.06124847141666015	0.13190212397572748	0.32980542192911566	20.483146853388686	0.9746772172874595	0.9730878523726718	0.9999616889815024	0.9998120272518142	-0.016675674408488807	0.07957491502465876	0.0351064915821015	1.0701350883632106	0.9095244109434673	0.3977281396761416	0.9533989143478332	0.3432598384861679	10.866708873568307	2.9660292039110927	21295.84228664571	0.24794320976418338	25.698697309743498	81733.48790313191	22.318545705698863	23.543241355221795	600.6518803120271	623.8422051461172
119.nii.gz	0.7481176271933602	2.1386227310009707	90950438632.2335	0.29793902585016996	0.4886930833013027	1443.8723678073695	216.2456427922341	1.5321684485065699	0.874578888880597	1.0430993528612644	0.161725467628448	216.08391732460564	0.23105535983427902	1001.5342398983815	18.357540925542946	2455661843070.3047	0.9209460137885733	4.149251661271234	1.1479045201040008	58.145621080227	1.994563955078442	0.28622173401526224	0.20058147129817064	0.17617466994644865	0.09586776122493158	0.4338091401691543	0.19136317027917082	0.9626777651874014	0.9595435739945071	0.9999040850013355	0.9979127993475226	-0.07239459988116369	0.20441524106006256	0.0480738944905439	1.0613642345243748	0.8627365793917883	0.583775260385408	0.9283397067532918	0.4891095990926177	0.12170080132835819	3.189421799146701	19993.357773072174	0.2205020047321353	30.158918383619508	83504.01696223751	0.12763824475619392	1.251698429504147	585.2157226045526	590.474633845068
12.nii.gz	0.43906680320074415	0.9910293527271736	155768847709.57422	0.21642215349921337	0.20805831666332658	5695.654080234701	4369.503660844571	1.7713413666107811	2.20355572838545	0.5667729107693984	0.41942678107900166	4369.084234063492	0.09523583204649978	1002.4091830861615	66.51180754134445	4205758888158.504	0.9535107980522962	1278.3499520068438	3.8386235762348915	26444869.071084924	34663.88719749301	63.16657632693486	52.9545261104906	0.0822756594202918	0.24699182134448947	0.32488186766078536	52.89345690128421	0.9761753025591289	0.9742246630413942	0.9999463688977344	0.9997642588381327	-0.04301778610994083	0.12803596548040355	0.026854450820973548	1.1338278829654176	0.9179752173577239	0.39577725559382826	0.9579442913533474	0.34301487139534104	29.030275609356366	2.6529698834287028	50190.308583998296	0.323764577599153	22.982416469658144	147814.197424865	50.981934619129916	52.452545139045675	623.2003341482767	676.0917940150044
120.nii.gz	0.36340505671809264	0.8709771580048659	161120053641.2289	0.1694768686221281	0.20217569809196018	37354.201980439655	7354.600811811053	1.0229114059449038	0.9188027947670185	0.5150111824067057	0.36340505671809264	7354.237406754335	0.09587534615174015	1001.7207091993024	190.9136361435455	4350241448313.1807	0.9598102399464797	1397.5100791190025	4.0441224309846096	293727596.1816378	173812.90322904562	111.3284914335955	99.73094115717042	0.05173289083316114	0.13052100707264422	0.2693901521411798	99.713534600499	0.9800361247572612	0.9787891192483246	0.9999761593238099	0.9999348702159294	-0.025926244312082014	0.09000102968516346	0.028425449930773804	1.069894120785529	0.9264887268681145	0.32832081686091025	0.9623531139054973	0.28396268507997613	52.764858147691484	2.592226265985098	53076.851040375666	0.3305589008972932	21.585726503266386	154113.8507974864	55.809311890962235	56.965385166316864	625.4529822441722	870.964886931935
121.nii.gz	0.9297733238394231	1.732135459634147	159895092705.35638	0.2590996760138051	0.27557044921981566	1100.4326088731077	234.18902407577113	1.5586011130571422	0.7878225717231767	1.1223277506750735	0.2057315080292775	233.98329256774184	0.12998818464574438	1001.561209417737	18.160614444843628	4317167503044.6226	0.9383991168052452	5.22474677607151	1.1476549195029446	74.00674279973217	2.84039053330321	0.3720864679027295	0.26018579029782407	0.17643337343235627	0.0929607177403625	0.3775061682778659	0.2515087079911886	0.9694536629772528	0.9658802630285899	0.9998886018240424	0.9981265864201545	-0.06765602395840874	0.17912697825216825	0.029134246301078543	1.0581491437278685	0.8966416021756058	0.48507411232444286	0.9467144528794983	0.4133671650983406	0.1580680645501384	2.75572398141498	49936.301053344796	0.3132825652511954	26.677109998988875	149578.00402140568	0.1748779770014004	1.2988262012459457	613.5103107335772	619.0891610256153
122.nii.gz	1.2432669072378244	2.264844976663224	144060655510.46375	0.3046566163361847	0.31102447833160674	24508.918537874797	3236.510050482961	2.1111522631589694	1.1833804970880584	1.4352627502345499	0.5715426309647633	3235.9385078519963	0.1553715481435246	1002.2205236644147	141.80819165744583	3889637698782.521	0.9264707195370177	219.2165639775881	1.6917209215488553	3402279.203128263	5821.244845449199	13.093046495478653	11.113102808902285	0.07442931042806013	0.15195622693158803	0.4428116001333473	11.089929733143919	0.9627036576160027	0.9584400178736433	0.9999809314706032	0.9997824069848135	-0.06542256540996597	0.1891088846722228	0.035115594807387567	1.0939491044451466	0.8767142769565334	0.5681524096526296	0.9360430344005471	0.4883710667310288	6.051537326095237	2.9210711151362823	38877.72887891063	0.27107039232836183	29.51979372086977	132877.21000815768	8.727399780548364	9.949003995175111	605.0188951562859	623.4582598328022
123.nii.gz	0.4675752803542077	0.9974058976436851	156697098313.1316	0.2804524181819235	0.18325759185403712	5110.525138164574	8010.526768220757	3.018523229413808	4.476576032743607	0.6327800339364861	0.4642453655735736	8010.0625228551835	0.08458010912002832	1005.6575139527409	63.08382516998323	4230821654454.5527	0.9402961855994831	5300.8774282929035	6.835628224201162	289757652.06181484	239546.53673779187	252.89749704920354	232.12424045083714	0.039331622724608176	0.5296151422742915	0.4151766987347081	231.84349258764263	0.9686363426177065	0.9656291910232613	0.9999325683246335	0.9997292182906411	-0.04473771635703461	0.14710864843707372	0.02881410022870751	1.281400014940791	0.8984877365323508	0.5050804412823369	0.9476921449927718	0.43640634995972716	121.25543437501	2.780131818054557	46007.89751450571	0.29694200630251716	26.2638919825785	145688.5507005983	211.76961645204435	213.87575755619955	616.0036078714849	830.865605173649
124.nii.gz	0.21599113749647297	0.5675363252158243	119039764758.9314	0.14416281173294443	0.10263902172073402	43533.471334437745	6214.822958336462	0.7330518472826315	0.7966091253461116	0.28892160678127804	0.1877793093879862	6214.635179027074	0.05007372813432725	1001.0212415358485	193.42303939501437	3214073648491.1475	0.9664152893355905	576.8849463953624	1.3350825537545832	21957165.477106012	20724.870482179784	22.61607969567052	21.603728529470416	0.01949074366031728	0.07619258163857008	0.2390073485617281	21.5978827753166	0.9826258021921878	0.9816958557843527	0.9999908714735953	0.9999470121534837	-0.0156415289524881	0.06353377867344531	0.026238401042518716	1.0401837916304675	0.9356463653833633	0.28578418000149464	0.9671251682128751	0.24857174019068423	11.054952056285233	2.6594394515560347	37532.92615975151	0.31594170020919304	21.204844385793585	114807.23712720018	23.01268354701038	24.133968029495694	620.0386457570478	643.5804355328838
125.nii.gz	0.48699337258747577	1.3884378284832286	110626501544.88046	0.29227173781274673	0.28123624799447444	93963.1555547541	2831.1060218069497	1.2082423830229585	0.9285263629308479	0.6820485329655257	0.43913562015335045	2830.6668861867965	0.13574291007853256	1001.2475183975753	294.82986339847247	2986915541711.7725	0.9274791102276334	78.64848160094164	1.1527607462741862	842212.7553011214	1490.7839987172968	3.013319841248582	2.9545673672349198	0.019752015441837127	0.11544949961210434	0.4432987880657445	2.941218747509482	0.9633100109004926	0.9596669506208766	0.999994895421948	0.9998014747747886	-0.0461114028848394	0.15986007223153406	0.03990126531192241	1.0668043011696855	0.8733133687203124	0.567566794876059	0.9341472974463948	0.4781399049558034	1.491971802120876	3.0881346778652086	25942.17062826798	0.23508777109648288	29.540285320402212	102348.24729272956	3.0944159879558604	4.239091625812181	593.7727161511903	600.136074888311
126.nii.gz	0.9731997295226402	1.6373360946239488	96243630999.7875	0.027620356175519552	0.21695006796562244	21.635388165878748	7.5137952537602395	1.2783560589731076	0.3192208269718696	1.1023248441208013	0.6197901462548914	6.894005107505349	0.1052991910875183	1001.2785374481147	4.080786491432135	2598578036994.2627	0.9944528554599268	0.36324207596327995	1.0056613975021158	0.006920363339267015	0.006102383615136877	0.005737900683494703	0.005339339082402256	0.036044319095448446	0.005339339082402256	0.04798828975454778	0.005310819678795809	0.9973303304587989	0.9973303304587989	0.9989321321835196	0.9982202203058659	-0.0101315503952485	0.022837454942423337	0.005339339082402256	1.0027770223477726	0.9891505604382557	0.05488880985950554	0.9945533081110265	0.0495494707771036	0.0027693099414742395	2.069872174947432	46115.38471634826	0.4803785986827669	14.826652516846774	95465.48521844205	0.002773572270036611	1.0083439238317464	641.9263734661139	641.966093043605
127.nii.gz	0.8668524088415628	1.8217555121674986	128370425369.36537	0.2950671054979585	0.34268757545887085	19691.9644014502	2138.8975106595312	1.7116547975999858	1.0897431984282349	1.112234959548523	0.23038036934993	2138.6671302901814	0.1576608027654204	1001.7786057855782	124.27185378045188	3466001484972.865	0.92791503662175	134.1356523506921	1.296036777625741	617295.1674942304	1656.6988445445677	5.789124909042574	5.242607195213621	0.04670252845354053	0.12536004672416104	0.4161454379754952	5.226863969831493	0.9658449193500058	0.9622756135305573	0.9999802878982362	0.9997251867884274	-0.07161708053193624	0.195893140159062	0.036037880794265245	1.0767569296404724	0.8822630467907384	0.5421185832989115	0.9390080348190237	0.4589595116377981	2.757933026064047	2.9042446351995395	35965.61833248642	0.2811681064182185	29.190272937952138	118694.25190947113	5.312520795015674	6.506946018840637	604.7824492827268	616.1542430520267
128.nii.gz	0.44948635141389515	0.9009733286649543	167288413324.16418	0.18599084491434026	0.16040794430090233	58963.01627840765	1490.7534745316527	0.8923787340963624	0.5865284564726274	0.5657720203279561	0.41630170535738326	1490.3371728262953	0.0740872217781746	1000.9080924125464	225.87720512923343	4516787159752.433	0.9570432236442945	31.45564892464088	1.1012370204929174	97665.35347719934	326.790319389991	1.3463882154720876	1.2522919801212669	0.03474467843069958	0.06558362435570775	0.2805671486172265	1.2479822575341473	0.9792498671948116	0.977374204811739	0.999991574316193	0.9997888983930007	-0.06680170609269395	0.15359287254640003	0.024205446651766365	1.03812948198378	0.9246306188775666	0.35732857802994533	0.9614431625647691	0.30630387966474343	0.6496700488983385	2.4980073438990185	60863.268107913886	0.3644834452670233	20.91009347619293	159811.86270024255	1.2240141776193723	2.307129382878702	630.8171332754439	634.9541934904332
129.nii.gz	0.31194209193616657	0.6821574900073734	156240596024.99344	0.15398646179506154	0.1309634222826016	41764.02898297959	4035.531016631968	0.776123386743422	0.6673630355336908	0.404531426273174	0.2852804886127495	4035.2457361433553	0.06046633239339297	1000.8991726389783	190.34623423381555	4218496092674.8228	0.965389326765907	246.30464839280393	1.7783893528412567	8854032.75768678	9875.510638896554	13.266701063884362	10.478423864751317	0.11891606955646937	0.0723892360280583	0.2450930843019286	10.47316432437432	0.98243057068345	0.9810322132243202	0.9999896873924217	0.9999198701165561	-0.035251013757750575	0.10054683365421066	0.02213910470562832	1.0398634118507548	0.9368236752249213	0.29888180208583087	0.9677838313638881	0.2592692976521895	5.936281232158918	2.426376374224912	59054.30330854065	0.37865031616145584	19.8178190176212	150562.11940241087	9.807575632633721	10.910425750192356	633.4980379584509	644.3842267248012
13.nii.gz	1.0037969827882784	2.387908338431554	135647216568.1905	0.34094752501451986	0.3389973217360831	291.3477832481116	160.39870385207053	1.7686083424439236	0.9792909614304265	1.2000766518688035	0.4884840994663314	159.9102197526042	0.18284616026319273	1001.7711017881429	8.9244023229216	3662474847341.1436	0.9098168438569026	4.995717473064184	1.164688867273677	17.496276802607664	1.4937384946181713	0.3474859541934421	0.25439841055609036	0.15487720535466507	0.11461596376189621	0.47201209190689897	0.2412233449551563	0.9589967309737711	0.9550222742038397	0.9997741314962979	0.996737953742785	-0.03582917302813844	0.14297975600910828	0.04691062015756486	1.0683707227409471	0.8597292006528415	0.6027697454983206	0.9267110927984828	0.5112599167413205	0.15047109118738305	3.059908478408341	32985.34910629735	0.2440322347471099	34.28726868830875	122978.12315044981	0.16313748298378802	1.3201053503787878	592.7418471827651	596.6920720880681
130.nii.gz	0.3054760993457844	0.9620426928144878	136402413799.04417	0.19924131564897912	0.23475769602976598	17993.465623048738	6988.386865773243	1.3704854515670144	1.6503039336593248	0.4499650051536762	0.3054760993457844	6988.081389673897	0.11196340362700087	1002.0274248628546	120.21236194296577	3682865172574.193	0.9560668462643465	1316.1110437767543	1.7516545032746649	68307497.43411604	61528.99316247521	67.77415235168704	65.61841321035212	0.014802984210196253	0.19420416538858554	0.31078301728384566	65.58059147021409	0.9772147037094118	0.9756081270844525	0.9999764942459358	0.999882212345445	-0.018801451900457948	0.08120860289546596	0.028309018644254023	1.1012137041887056	0.9214769517815804	0.36749282480440343	0.9597473826452926	0.32059563965652554	33.3481413905098	2.6825803246265534	41763.37043525627	0.30742041232862677	23.43194754451864	129882.6371318577	52.518713465688776	53.840796166388174	620.937181176436	674.2549410751485
131.nii.gz	0.47609394998559884	1.165406523227391	150825621261.3609	0.23234798658605404	0.2471575036754693	15071.84530266926	953.1062915941867	1.0675210296835393	0.7646713211262843	0.6342721338348853	0.4453432792417392	952.660948314945	0.11482990782202156	1001.0812136989699	105.85789235601965	4072291774056.744	0.9443826610302312	27.41476048666788	1.1314836030656674	21483.986637969603	144.59918719883	1.3691084935771825	1.2674510656517461	0.03872172463322322	0.09042367608784317	0.3521874951861153	1.259262369768483	0.9725877972742225	0.9701512485446668	0.9999738468045604	0.9995502523788934	-0.05075690344798792	0.14893582452551254	0.032132004089287604	1.051698179566236	0.9024822958321873	0.4468188168402158	0.9497559501037615	0.3806432142013409	0.6591398898072323	2.7325073150668837	46224.280026578075	0.3071380732662995	24.61247716471121	142129.59048504985	1.0529259784770588	2.1681461794019934	617.3845182724252	621.209926910299
132.nii.gz	1.0050203406605702	1.689659878158732	127811382938.32753	0.26275499417587955	0.2358194120635766	2046.0785560763786	305.69633816985566	1.6258283168686944	0.8193374008872375	1.170150376130416	0.45381850431101634	305.24251966554465	0.10937956019377756	1001.6289557499634	24.05031837773821	3450907339334.8433	0.9381534870223894	6.2650453090325735	1.1700343348702842	171.35143511520138	4.54563238100972	0.4591230064547748	0.31195245031872665	0.19005657248670166	0.10277349848512321	0.3932849569904192	0.3013431973487296	0.9675768690617251	0.9636051483562322	0.9999241843768965	0.9984142766465189	-0.06034007362781601	0.17112130721220498	0.02873749749363181	1.0645381251316448	0.8937451090352114	0.49927937633706504	0.945184741939999	0.429653015466565	0.19276886419337533	2.8758650660722416	35153.96750290433	0.2759424746687834	27.225096524301755	119517.00163270433	0.2166981451443038	1.3530016641024836	607.7053753650036	614.7331862852836
133.nii.gz	0.756630083504016	1.4420700780012765	132999484952.06104	0.2316904766476825	0.28293120857422227	20676.00314427641	1354.1160674344442	1.3722269091312698	0.750117584157248	0.9689278306108747	0.1762056574253212	1353.939861777019	0.12505029313429805	1001.3957225993375	129.6149915450771	3590986093705.648	0.9442739612372866	47.05641529670329	1.1815687750811357	95710.70958535952	414.9157420362431	2.315594690406642	2.0165757262880697	0.0630566657984239	0.0880973623822632	0.3441400847650752	2.008801531663731	0.9728724276022083	0.9702482511198821	0.9999805602579629	0.9996925024990115	-0.060691962770954004	0.16137575532087106	0.03098953296896094	1.052051719412224	0.9042507539064464	0.4398323498661415	0.9507102588290718	0.37359241032534973	1.0830426041736778	2.7552711065242823	40503.244697615155	0.30538754493824993	25.241256346204807	125238.1112049401	1.8433969339605087	2.9627532440114908	614.6706451831801	619.0003619117991
134.nii.gz	1.0972206380788205	1.5797414327394175	124368100614.55048	0.033793614495256176	0.1419872006692584	1061.6474668514911	67.00322790220865	1.361592476559093	0.2985642340965956	1.2034397281996951	0.5451666893422904	66.45806121286635	0.06961804096960736	1001.3620515843531	25.861203330960567	3357938716592.863	0.99431937779278	0.9194660343648045	1.0091576104711593	2.1761729517649266	0.22070348767616876	0.030626932002020567	0.024707099785043683	0.10430092581730577	0.0071184277144880174	0.04375847365286461	0.024656246367974345	0.9977199909487651	0.9975876339916074	0.9998950485345586	0.9995824591412684	-0.03383637646555205	0.0375745282853737	0.003118704882673355	1.0038314777425046	0.9919020850025977	0.04904565989800501	0.995940541287458	0.04460141008150264	0.013833507946766058	1.8634881759222828	66985.96150931227	0.5400787028082904	13.901909920816223	123325.43242763847	0.025350976256553887	1.037724744013545	651.6665806659679	651.7268483431428
135.nii.gz	0.9858655182872741	2.022496957761474	125552952016.84341	0.40844054174682565	0.30984853686702873	1811.2776096218029	3801.62889455026	3.6305810297464456	4.4257112841045	1.2185007578376879	0.19508600716753363	3801.4338085430927	0.14825741511574628	1004.7526007102849	37.74206603574342	3389929704454.772	0.9044955526455278	2253.445455974985	7.803807978589807	29442753.125949264	53358.33145749471	127.07213646017114	102.63330769783217	0.09673640728392671	0.5241376776557164	0.5266015635733586	102.35814226532511	0.9566452352332349	0.9519487366027115	0.9998580837946525	0.999433695924628	-0.07941896643126073	0.22851733008422498	0.0386175324484815	1.301352025725851	0.8587994545209928	0.6753435303816174	0.9263690696806919	0.5743217349402003	57.426361039500755	3.0557949441039156	32923.582288048376	0.26472711861611004	35.46688043710793	112490.30289141902	89.89500329328277	92.01140968737938	593.2109385050817	696.3621269136755
136.nii.gz	1.0972206380788205	1.5797414327394175	124368100614.55048	0.033793614495256176	0.1419872006692584	1061.6474668514911	67.00322790220865	1.361592476559093	0.2985642340965956	1.2034397281996951	0.5451666893422904	66.45806121286635	0.06961804096960736	1001.3620515843531	25.861203330960567	3357938716592.863	0.99431937779278	0.9194660343648045	1.0091576104711593	2.1761729517649266	0.22070348767616876	0.030626932002020567	0.024707099785043683	0.10430092581730577	0.0071184277144880174	0.04375847365286461	0.024656246367974345	0.9977199909487651	0.9975876339916074	0.9998950485345586	0.9995824591412684	-0.03383637646555205	0.0375745282853737	0.003118704882673355	1.0038314777425046	0.9919020850025977	0.04904565989800501	0.995940541287458	0.04460141008150264	0.013833507946766058	1.8634881759222828	66985.96150931227	0.5400787028082904	13.901909920816223	123325.43242763847	0.025350976256553887	1.037724744013545	651.6665806659679	651.7268483431428
137.nii.gz	1.0007195132119702	2.0109346711314253	122861876401.29677	0.4036293302631491	0.3043781711565492	1776.5203101915858	3801.62889455026	3.658217831630556	4.471029064572403	1.2215415734867818	0.19508600716753363	3801.4338085430927	0.14617393388393332	1004.8034703267002	37.39370263984264	3317270662835.0127	0.9061527603812797	2300.195759615064	7.87120529701312	30017275.8194009	54344.083086998675	129.1742501311596	104.48190138529641	0.09594468925521102	0.52947398970206	0.5244146738290556	104.20106555661718	0.9569388929401271	0.9522948171983483	0.9998555829500565	0.9994288375504646	-0.07535871630312205	0.22107261315854634	0.038374545073794376	1.3028896816333435	0.860439738008362	0.6685126115678707	0.9272588007334586	0.5689093769872793	58.41403787911399	3.0351945569446075	32449.48265264196	0.2666569369105264	35.116693565374455	110269.72941079793	91.76224801483524	93.89211110198045	595.2368805982414	699.0676555181199
138.nii.gz	0.3848281959809047	0.8713217346259389	173425709610.71295	0.28633151838470233	0.16479332280313164	2637.0165838257235	7191.916547431091	3.9885878963422368	6.539149049232437	0.49521583086445053	0.3526577828897503	7191.563889648201	0.07664631159458266	1007.5451129736183	45.49159014971929	4682494159489.25	0.9397607624979989	7154.070050929866	23.267473548884873	471398370.1763815	401099.96939005516	461.80463917433804	377.5404208726876	0.09550057358763131	0.8645277286492482	0.37814652937929716	376.78713921324623	0.973045954267033	0.9713284466218615	0.9998593983500458	0.9995220398882846	-0.08546838749543563	0.19830492821771328	0.028917483197477393	1.4834401189012358	0.9099306205594032	0.46191121459437406	0.9537094035608362	0.40155911119334686	209.83626501175618	2.544102510252008	66144.79564265562	0.3871784710817009	27.413345212486604	160546.84914363315	285.62043210981125	288.39389948372144	623.8675470328616	913.048952809094
139.nii.gz	1.6114846066665776	3.0051531769355195	172357027159.3886	0.4766925947730011	0.42567967554883435	11557.331287510504	1814.250532618787	2.892470222591809	1.7602647615799638	1.9077638588999952	0.46944379155626537	1813.7810888272309	0.2081481626450379	1002.9576179354262	94.24059342840457	4653639733303.492	0.8844610504971565	130.6765455320987	1.6847866508571667	477287.42591487657	1505.463020438622	6.927403626048398	5.458601430763579	0.11471895788901108	0.2332473374642428	0.6283234437252896	5.404055636462372	0.9449805897992903	0.9387710552608548	0.9999692099397924	0.9993853976257357	-0.06073218348597647	0.2188934771387609	0.045861907303333095	1.1478592984425147	0.8301661052439275	0.8148316687996513	0.9106793782965175	0.6800756320899121	3.096501264202995	3.09867809818659	43064.86305751071	0.2513386271755361	40.73858901222424	151545.32531428372	5.1925638276879305	6.5793559080669075	589.9499130394182	601.29579437616
14.nii.gz	0.4463330961258849	1.034864504535086	120319638756.62434	0.2060645645023173	0.2351525527718057	161.8391121205006	64.74276636895713	0.9332120717161694	0.6014383155014118	0.591712059772575	0.4167204897056505	64.32604587925148	0.1057856674180487	1000.9348174676783	10.07009654890061	3248630246428.8574	0.9511319107964131	3.21379085144443	1.091780284335412	5.16991185106668	0.8374159162759999	0.21042376071995994	0.18537566034307085	0.06368169794599493	0.07509466662454668	0.33948931821813455	0.17972508485035094	0.973569567769514	0.9712437694249764	0.9990170931078227	0.9950827296893485	-0.03150405464740644	0.11262699923164722	0.03177270128349861	1.0418819323437782	0.9066952281427443	0.42019949386167954	0.9519704622072868	0.3598314794089191	0.0989498552657577	2.9041825945211883	30944.615121362254	0.25766780566520053	24.10586212251396	114226.18682709521	0.09430193963204056	1.1760439651942212	607.0318914192931	608.8699363004288
140.nii.gz	0.2925718456242765	0.7638587364461198	121113300306.24214	0.18433009319810692	0.14206019463566139	28717.383044371785	823.1846797182228	0.7142901231514729	0.5724677282598033	0.3933552619119598	0.24268421049792333	822.9419955077249	0.06806651049061792	1000.7203530290836	142.61660944247808	3270059108268.5376	0.9524348851009944	12.134509970769866	1.07139610497656	6884.399619136303	50.049691307222574	0.5295350490747425	0.48878361730286374	0.04252409447873432	0.04914833394363822	0.25488754632030663	0.4863613566372407	0.9807435857303397	0.9798997692356168	0.9999869008165488	0.999714110489533	-0.0779501212501072	0.16242770943809928	0.03119439020858392	1.030149594283057	0.9207357745345299	0.33894617075455685	0.9593104886522869	0.291376981804236	0.2545796665944016	2.6363976166857324	41343.60827359247	0.3418550531556609	22.42712040626476	115186.52256922911	0.4518735881761516	1.5207914733874102	619.4278685949115	624.257278462696
141.nii.gz	0.3534807580143944	1.144790966404732	127892434727.64143	0.2901125325627959	0.27679867815745485	3102.1438837244295	7202.634098022447	3.6876543648750557	5.875571212409358	0.5208733053149815	0.3534807580143944	7202.280617264432	0.13192781923670727	1006.8785265402581	49.362779586027074	3453095737646.319	0.9383084417864931	6415.4596834164895	15.248107058334277	385644793.9636879	338986.0181974802	385.36944177580085	332.34585515648473	0.06876659798047163	0.7571425911488572	0.4185253555247295	331.7699930744693	0.9688764630143862	0.9665257005186471	0.9998796088610151	0.9995804714923995	-0.04677802563827959	0.15051924597046787	0.032605096199244454	1.4110248962956418	0.8985779230903368	0.4984342276493592	0.9476856953832502	0.43396296731509076	179.42882423307123	2.863925915883261	35321.601422105254	0.2799946209075255	28.25191256357222	118368.54823980785	256.12686004704926	258.67534145587433	609.6703078057249	868.2081711599591
142.nii.gz	1.0197633718697285	1.580314776156434	141493169803.81943	0.16251873226065155	0.20091144960951812	655.119897102882	94.53782602099852	1.4022590899178737	0.44024556681375254	1.163232112059262	0.5257632326241575	94.01206278837437	0.09238816756829091	1001.4029075876924	13.669776326485694	3820315584703.1245	0.9566423941402546	1.2988146934715334	1.0549665099913041	3.098550395797791	0.29154245459909306	0.07797298009317591	0.05137154025465323	0.20542618099489834	0.035513162174670244	0.2189270030679825	0.0501035544564871	0.9834392054488406	0.9831131049746412	0.9998698855726464	0.9982526559249624	-0.10578986359052994	0.18011798124654058	0.030373354298778316	1.023873099090043	0.926825162140574	0.30382007832642444	0.9624804304422163	0.2647537513689899	0.032336130086957286	2.5067649676843087	53178.339518203786	0.37689206374482653	20.247265349484962	134979.3718860075	0.033746782203919336	1.0829712892549097	626.3801002147459	631.6006151796282
143.nii.gz	0.3871523853790473	1.1517707032419306	125696118775.07822	0.16399747209384546	0.26596361281402375	8453.578425907474	2426.0468666024	1.1593170815506078	1.0490541245652498	0.5749050531170108	0.052623838710065325	2425.9942427636897	0.123172081894542	1001.3237416672399	84.79695524789446	3393795206927.112	0.961905222919673	329.25744728462195	1.6521830695241926	2388584.7956058937	5613.709368286374	16.11057345249775	13.960425944437507	0.062397775374507976	0.10405987694529897	0.2519938366176542	13.94956458742662	0.981726298130401	0.9808184835847593	0.9999582541586651	0.9998227988492773	-0.02187948506191529	0.07775957179277673	0.027378382333299086	1.055761214901053	0.9328647518635267	0.3008417461054082	0.9656706338156638	0.2619639449947519	7.51774984923381	2.581142031392292	41939.47251204492	0.3345415949718015	22.03834918216383	120588.28636610191	13.098195999581499	14.27130595705306	624.7486040649628	638.4637535496634
144.nii.gz	0.329011458289584	0.8603604723897351	113363730217.86136	0.23422788086072954	0.15224409304093267	2230.2783874273714	5273.807236283123	2.876156554121779	4.551817649045057	0.43684294989862543	0.27970491717617874	5273.527531365947	0.07637823265406	1004.7025808075773	41.624964519463724	3060820715882.257	0.9494595796429689	3666.690496639232	12.084955327981108	81735247.55432951	114970.461490965	209.08695987123386	167.57068477755303	0.10647339524146414	0.5452957276337304	0.3426465055482541	167.2719519090256	0.9749298046895605	0.9733383153205436	0.9998775319031672	0.9995884645612322	-0.05939912987916404	0.15463413646751828	0.030615011645359656	1.3059009888560393	0.9130023785901588	0.41454899287388663	0.9552919208568494	0.3607078602821078	94.16441116219679	2.7882078458133512	34065.42870753751	0.3033295820091493	25.125965252473964	106629.05809180357	146.3350369328711	148.45720137126574	612.832990516896	761.444672988736
145.nii.gz	0.3876008606521763	1.11126096033034	105724459576.12598	0.2140181694025435	0.20562232006460424	4154.7270750262005	2556.963451261116	1.4884235480246224	1.7300926943527695	0.5155518898214358	0.32282679327396235	2556.640624467842	0.10527351785047423	1001.8184336817106	58.43654017934217	2854560408555.4014	0.9489368462687777	661.1115637686728	2.9940951633484683	5241600.378815336	12481.04365546132	36.43702568421415	29.37213913991851	0.10519494422411074	0.19295087440659314	0.32676257363837213	29.334671391578304	0.9748928201561617	0.9736625731791677	0.9999181164050861	0.9996951692916611	-0.03876596125996287	0.12237382539766707	0.03716045864241562	1.1080737967009584	0.9070260345848177	0.4031437423084345	0.9520464381589276	0.3475465319707104	16.45229120603316	2.892444998621567	28614.28519759638	0.2716348354163752	24.963117653924588	99961.95632279929	26.31992187462338	27.661746138730408	606.1725918683134	634.089158067609
15.nii.gz	0.41114575708151796	1.1198861987673872	116978428587.02345	0.25012592932417627	0.2890854940923522	704.1082364007425	197.63270335601825	1.0554455042787547	0.8041597478860485	0.6048006513503035	0.41114575708151796	197.22155759893673	0.1349762585952395	1001.0592627941359	18.79905215735328	3158417571849.6333	0.9419796529802634	7.642652168937122	1.1376881047417937	116.53900288769975	5.746419629942012	0.5402953453306724	0.5062908588542131	0.032595256908875485	0.11568392528559482	0.42207125739040685	0.49289504612070645	0.9662329251970788	0.962843666077685	0.9997126761294214	0.99736521274888	-0.021212780765480298	0.10248947724069686	0.034565372659865284	1.062631856606866	0.8881849204532352	0.5136283040980258	0.9421528981863138	0.44024269167170166	0.2616465510462213	3.0594338811213393	25623.388208787725	0.21950799880740957	26.491759754347985	109958.22687203913	0.25615056044026363	1.3796078162613188	597.8009012173287	599.4271358936358
16.nii.gz	0.3949813864752561	0.8037969000602423	109804431196.38101	0.155211885287194	0.1523138118705039	73569.01813968855	7197.327715712523	0.868103796940096	0.644021776659056	0.51415888161786	0.32728613210088164	7197.000429580422	0.06920130700190368	1001.1605825550159	260.0835220093043	2964719642302.287	0.9625864851459678	585.5508638163623	1.1066422569497498	33479779.66494812	24322.070908849844	19.188065644805633	19.0428256550101	0.026301675334502242	0.06361274074574487	0.2527476060442406	19.038665764134766	0.9812006327978153	0.9802177680683568	0.9999947379020779	0.9999608398961425	-0.030037792373012708	0.09409206919453145	0.028946144511012857	1.0345567861224008	0.9285491548104633	0.3123475421776639	0.9634147775854809	0.2696259826006125	9.557722824953938	2.701600162426617	34552.03090826107	0.31539964316075825	21.916576618384703	105451.34944774075	23.379582065130556	24.476558649018713	616.0593153811045	640.4993975353719
17.nii.gz	0.3166269113424169	0.7466227199521163	94811661559.25345	0.08468035791847332	0.1538561900234644	94302.63259461927	6831.435341198084	0.6809040826936514	0.4553504344206176	0.4271799275464727	0.26241151217518505	6831.1729296859085	0.07111299734150345	1000.9276602978797	306.8172907371948	2559914862099.8433	0.9814659100310841	493.9093536304186	1.0352182942525032	27396037.16253446	20056.327168523923	14.721411676284914	14.718462576214158	0.018442153391809775	0.032784430505992695	0.1437103865388935	14.717331644481682	0.9905595532544633	0.9901286198833541	0.9999960496493903	0.9999799661240218	-0.016196710588487047	0.04871135583395857	0.015142305103017981	1.0170878325190928	0.9641861653751348	0.1687783968434107	0.9818757879697263	0.14870565658794035	7.3599685631247675	2.420776185306421	36284.59469969145	0.3834121761242175	18.34702672048045	92882.00786170168	19.73485504058207	20.787649520267127	629.3794961748172	649.3515152795976
18.nii.gz	0.36503379755357374	0.773951009913458	139979911268.35696	0.15231853245680813	0.1627170724331074	19375.940340345718	976.9353008338272	0.7640618873823163	0.5261896417101058	0.4666295260981028	0.3499623347388856	976.5853384990884	0.07355930405460295	1000.7756959008556	123.85251542030895	3779457604245.638	0.9659005813217735	23.28594050944287	1.0885024607281464	24533.077904135127	144.5560577662827	1.1176177236744824	1.0181910751828493	0.040934270463771655	0.05733051170562821	0.24548914020072696	1.014902105270691	0.9823557470937	0.9809088503375852	0.9999810254009668	0.9997247077734486	-0.032263889594919694	0.09696537546601161	0.02194661047308825	1.0313318942480298	0.9369556902816628	0.298231731713231	0.9678542004646249	0.2587339748237179	0.5339521997143327	2.48676145989175	50174.618296687964	0.3589978627869176	20.013926216914943	134997.16294727504	0.8996410985386818	1.9707075549322781	630.5362434979215	632.4130277684366
19.nii.gz	0.2627983983190882	0.5708183512386549	135678494023.07	0.11683615043726256	0.11567912652549456	29972.44148603316	1068.2653956478587	0.5900808389514353	0.44771999896937337	0.33771138309968973	0.2463484190930625	1068.0190472287657	0.05288343190314126	1000.5993585317207	142.35053112749173	3663319338622.89	0.9743525886489215	18.566420791395384	1.0578246501622066	16397.231742556894	93.51276189430436	0.8149383649006504	0.7663129080735894	0.03179254865988555	0.042306149428858145	0.1924410643614637	0.7645217406915576	0.98680831423976	0.9860496918358136	0.9999873885603058	0.9998138237102615	-0.019913979124781354	0.06499796983425046	0.019247229185640535	1.0225792004770544	0.9514082073613506	0.22786219668317845	0.9753145724880484	0.1998481659859398	0.39531281824356	2.3616530197775747	52753.84040260928	0.3892812686517407	18.200584082246692	132040.3654033472	0.71396443373268	1.7683004220903804	636.1659730216359	637.2745875025827
2.nii.gz	0.4150582686602252	0.9579047697717427	164676947384.95374	0.20783447097769803	0.12682889293692207	37775.01118837059	1273.3752960049583	0.8764061171502814	0.6636948686642965	0.4985819981564054	0.31273417987661434	1273.0625618250817	0.06780918868844936	1000.8876049379813	168.30160330463204	4446277579393.751	0.9457980690778576	22.417396505830652	1.1090502421380337	49601.5412643912	201.3287445258031	1.112411757678964	0.9577839108681871	0.0654830266477401	0.05410971257936857	0.26833854860034256	0.9548457277565111	0.979363767555997	0.978358875976302	0.9999898075278169	0.9997971258116798	-0.09539896467902607	0.18580977097380932	0.03271662194533143	1.034598017518871	0.916440998525974	0.36206973829288136	0.957071427767504	0.31128705716940563	0.5175489171367877	2.4693533345768617	64045.50797822186	0.3896067644749938	23.11204081090681	155475.01558536364	0.8562402959255155	1.939860692885604	628.5480244547861	633.3192566231712
20.nii.gz	0.3182949906007321	1.3778806262671317	83408521749.49565	0.25382765680946	0.3731240128565894	3046.068128300876	313.95485766426305	1.0205996970513582	0.8283552148999158	0.5491029744166313	0.261115266615955	313.6937423976471	0.17525886342236052	1001.0237782378636	31.88020881506243	2252030087236.383	0.9386168429029093	6.363579763277266	1.124086215606005	186.1291469211604	4.657536553370101	0.37893149542997795	0.34389150488454134	0.048463963447392386	0.10226224844145311	0.41863407783585393	0.33342111925639095	0.9659785873197339	0.962978658783511	0.9999199068854083	0.9984518345617391	-0.019838752606176995	0.09723292253448299	0.039998555728304255	1.0560899342897714	0.8837483615134687	0.5135290890478207	0.9397057800331416	0.43807798064086306	0.18070575007862982	3.24042908113622	16249.69213580336	0.19521963689424732	29.115349959055674	78128.58876955237	0.2061265561311836	1.3195295417958144	581.3670438982195	582.7153103150004
21.nii.gz	0.3033590148179088	1.243002315268971	89218410469.69528	0.22620720112014303	0.35377951287352577	27765.947011733777	2952.131086611414	1.0853663313423865	0.9619868452326688	0.5414598269072658	0.29706321369575533	2951.8340233977183	0.1613952847986397	1001.1812773374011	152.28471276608525	2408897082681.7725	0.9481306864312787	192.03940819217365	1.3442721964926312	2135446.325392485	3924.8273343203177	8.78424035909932	7.927599935699153	0.048883373107818984	0.12064188330776404	0.38298378050005627	7.9130148211392894	0.9699956785668357	0.9671830931397489	0.9999847725209805	0.999809792255436	-0.006982974237287069	0.05300558705153993	0.032799633142829764	1.0630654864267184	0.9009293343152331	0.45013590091883504	0.948915818672063	0.3908371602202528	4.1779600736996185	3.2112998015678196	17043.64387470789	0.19148440448844925	27.7348752832426	84391.21613787525	7.623049018220289	8.77672793456768	583.7795479058062	591.8409019413986
22.nii.gz	0.395441075875894	0.7952402233575903	168431657032.98694	0.16693798703489185	0.15321382720250343	39482.963088562065	673.1122718458371	0.7748276109376654	0.49272569995132903	0.49788967214027474	0.37518370989383004	672.7370881359433	0.069454691151756	1000.7776515833006	149.19965254215816	4547654739890.647	0.9616294767289318	5.652328884153085	1.0688660087076534	1324.5895345474198	11.204933055205698	0.24360245612330853	0.22301935844918425	0.045906255221761075	0.05551060739312165	0.26601282694674755	0.21993306736161927	0.9804342528106393	0.9787769719702416	0.9999898587202716	0.9995985708212758	-0.04435931838817317	0.12009189494158222	0.024147885594984934	1.0313680837262607	0.929019599332823	0.33088562299332364	0.9637212562317963	0.2850980229195497	0.11665545364312317	2.491632354787897	60118.78786941785	0.35748818379864333	20.242722561529312	161717.22910150443	0.197850163576629	1.2619730035083547	631.5750371647738	633.7224950942499
23.nii.gz	0.37769833421741184	0.6749452483663516	154858755800.2368	0.16212887086332695	0.10649609836920804	65178.16517511552	1009.0746542993576	0.7277438958948144	0.47468501433567556	0.46842585483751	0.3487209921719564	1008.7259333071856	0.04887167841948889	1000.7329425060691	221.25068612887884	4181186406606.393	0.9627440773230839	10.404813887819188	1.0669057951990333	12726.85162491922	67.2903605372961	0.5081271479881921	0.4894963245292839	0.018941048088507884	0.05513493304520572	0.26245900043084597	0.4864508816137526	0.9807286650321093	0.9791502100697629	0.9999919536013284	0.9997348040564144	-0.03544758606862666	0.10473626814387364	0.024319752068788694	1.0306541483036171	0.9304674694770004	0.32259587106287796	0.9644710788494498	0.2786127215322293	0.24940586812936902	2.467718010244101	56721.33288064566	0.3668149728429152	20.216595447761026	148871.0421646231	0.3859258584937987	1.4486522841326503	631.3957007605153	632.9544466863263
24.nii.gz	0.21124494214306005	0.6170591607957417	103468348119.06355	0.11970823859903032	0.1511005685138138	11108.704309151244	272.6572941911507	0.5370435520092104	0.4096219438098736	0.30315664037165324	0.18509339320676427	272.4722007979439	0.0697990654148699	1000.5385128532047	77.85045564487267	2793645399214.716	0.9729217883806114	2.940182707460991	1.0418957876513546	159.29955816994536	3.313038451313455	0.1349937755484879	0.12609024055999166	0.03450896609112867	0.036353418795898776	0.20251350297125767	0.1247662419770356	0.9857963953720321	0.9849655192903448	0.9999674360546352	0.9993700973230519	-0.020426504704821477	0.06780417100203208	0.021061357880202303	1.0196420077265955	0.9472412309184599	0.24232897160700298	0.9731598819990812	0.21142534772690585	0.06527100402711988	2.588088773073734	34874.96164749364	0.3374223482443728	19.992506018239897	100558.27728165485	0.09342897004956274	1.1333920295674216	621.966804377062	622.5069032576409
25.nii.gz	0.2339303291602796	0.6892461409093187	115934589380.11972	0.149442928787058	0.16331761563292396	266.79980804322423	75.41126182451134	0.6058524569230922	0.4758868993309059	0.3337394847681168	0.205792601107976	75.20546922340337	0.07622751441483254	1000.6068826210125	11.695191012172133	3130233913263.2324	0.9655659658056225	2.061577494958542	1.0567414705667966	3.4819756193739213	0.47453351454824816	0.11927368034087056	0.10683779235493504	0.05519723190637664	0.048624164984004986	0.2515362830431936	0.10447108101236294	0.9816265259133968	0.9803162456719311	0.9996155980441483	0.9973039152787574	-0.021780446921256136	0.07966828483631275	0.024996392649568246	1.0264659789230024	0.9333747176060678	0.3038268750804714	0.9659682258609329	0.263376488536394	0.0565278681739514	2.6454537587285336	37021.108347582776	0.3197152559509368	20.996148893530407	111806.74544449626	0.05404071026705575	1.1057308668842944	621.0214691607509	621.7534846365097
26.nii.gz	0.8395990467822072	1.4421763450746552	122035651804.40959	0.09780119878898548	0.2283362143956098	69.51053952437583	23.33052702425434	1.1761674903133013	0.35237746066582665	0.9851172589297117	0.4540329338787949	22.876494090375544	0.10463136999271147	1001.1765323575041	7.144916334126297	3294962598719.059	0.9768401499082706	0.7305928046842443	1.0275874441334436	0.10658397739321773	0.053250199641980335	0.03388361618119832	0.027324204840258534	0.1076975825071784	0.022894339967841664	0.15593171258872388	0.02679816200339589	0.9892566041173416	0.9889928520697093	0.9989894336600791	0.9962871494161761	-0.03475092239944675	0.07817539430887892	0.01932353599951284	1.0128906980068224	0.9567666427434188	0.19158286636827754	0.9780540087982241	0.16774629279179953	0.015301955255364211	2.355990491467784	48989.82535380167	0.40238380071952684	18.07450205200006	118929.31141118202	0.01548716947731149	1.0415773435510765	633.5015071992377	634.096583955515
27.nii.gz	1.3309443197119577	2.2828941233961153	141319960445.7885	0.2947545602304481	0.32666324942987823	2012.6201680356476	344.71626910943354	2.074685504640262	0.9533166937398497	1.5321044652411155	0.5636654149793533	344.15260369445417	0.15414291114033818	1002.0796388421904	28.062219301105912	3815638932036.29	0.9311356293140949	9.927252871182956	1.2150464800428762	607.9834208422185	11.8870522692666	0.7100512752563345	0.47413799613135194	0.1978557479639148	0.12274761287275583	0.43402463815032166	0.45901517627277194	0.9642195713884968	0.960254373426847	0.9999081443138321	0.998307139534787	-0.04828766287704048	0.15914593247730793	0.03285137101146854	1.0752059063577037	0.8850107010298481	0.5431167485689695	0.9405042010140927	0.4661572744470013	0.2960473178469215	2.890934420195317	38401.88211803829	0.27286854717437353	29.392884513161547	131042.44165588984	0.3672699152119995	1.5363309505876335	606.4622905623374	613.5533133429022
28.nii.gz	0.346984481693544	0.5789095222869917	144188500909.94293	0.15776001231925066	0.09191560822250222	25984.464378353707	2276.926552591826	0.7579225178314265	0.6197191517060096	0.4213031006210295	0.3337744826909147	2276.592778109135	0.04123719920245198	1000.8072157763505	143.9153059450557	3893089524568.459	0.9653000479063553	98.6636678047073	1.1505096768911554	481952.1780445678	1245.9369648276233	4.225234597027535	3.9417829520335905	0.03364284425519327	0.07202392254166841	0.2520900983168025	3.9365865207776327	0.981935063858426	0.9803726695552443	0.9999861789357939	0.9998543555271235	-0.03572804827171919	0.10233174217476071	0.021313255270849978	1.0390603491510004	0.9363866303204073	0.30617526922660204	0.967566926269469	0.265800920868589	2.041754387265281	2.4530278607434073	54135.2827808497	0.3760543692576183	20.197091246851436	138960.73369640723	3.909419033582094	5.009079163077607	631.2685126010725	636.1258092750562
29.nii.gz	0.3252815155932162	0.8222583119956504	89276905836.64339	0.11242381947993718	0.1985182466707079	177.42963641620244	40.334848648349194	0.6603935251921458	0.3806243743243138	0.44534023585896304	0.29639805541133946	40.038450592937856	0.09009826071420252	1000.6609926203399	10.437328104160903	2410476457589.3716	0.9744776041005476	1.1989819316046995	1.0363343340999613	0.682054107978683	0.16743854850676423	0.06195194504582902	0.055876275220909925	0.0516298197594294	0.03215554019057336	0.19097499074047136	0.05484139486547446	0.9867176345957224	0.9860016095424029	0.999376024011963	0.9969728312696634	-0.017389133635870118	0.06124084074294142	0.020314121825855548	1.0172587632367696	0.9502137417834191	0.22744559276841086	0.9746920683376239	0.1987612279674071	0.02945705506668473	2.5148604435496336	31182.548738770063	0.34974089815688897	19.221934786257545	86883.44870400072	0.028810292230311806	1.0627867068944246	627.0322569791048	627.4624771475678
3.nii.gz	0.7844479823222978	1.6583800977059087	161677337301.7481	0.307527196587674	0.2597622754358725	17879.438241532993	1689.0615445015806	1.544033168920663	1.0351892684171875	0.9630993576550386	0.16883645558157873	1688.892708045999	0.12699204448551799	1001.5820048234737	120.59999515625017	4365288107147.1987	0.9215899177709415	76.06200994084246	1.2270723204808471	204087.03070325204	740.0994795702129	3.5020529203580697	3.16641306706417	0.04921892087904031	0.1084482077449904	0.39683166881169274	3.1546277657325152	0.967158466241066	0.9638247155572899	0.9999799655781234	0.9996970608020325	-0.0827576421038907	0.20784514949436778	0.03664897446454537	1.0691869412584525	0.882370297606456	0.5279193048000079	0.9390402759720781	0.45091741909804967	1.6671164968555598	2.753255901369893	51692.411008457064	0.3207381846684313	29.32875525131979	148529.8822773893	2.986770301830655	4.163023447728133	613.6522178857955	626.5186669727674
30.nii.gz	0.346984481693544	0.5789095222869917	144188500909.94293	0.15776001231925066	0.09191560822250222	25984.464378353707	2276.926552591826	0.7579225178314265	0.6197191517060096	0.4213031006210295	0.3337744826909147	2276.592778109135	0.04123719920245198	1000.8072157763505	143.9153059450557	3893089524568.459	0.9653000479063553	98.6636678047073	1.1505096768911554	481952.1780445678	1245.9369648276233	4.225234597027535	3.9417829520335905	0.03364284425519327	0.07202392254166841	0.2520900983168025	3.9365865207776327	0.981935063858426	0.9803726695552443	0.9999861789357939	0.9998543555271235	-0.03572804827171919	0.10233174217476071	0.021313255270849978	1.0390603491510004	0.9363866303204073	0.30617526922660204	0.967566926269469	0.265800920868589	2.041754387265281	2.4530278607434073	54135.2827808497	0.3760543692576183	20.197091246851436	138960.73369640723	3.909419033582094	5.009079163077607	631.2685126010725	636.1258092750562
31.nii.gz	0.5489906637273173	1.1549677887392087	148134975186.70575	0.30508848112123116	0.22937270701118906	2979.812445076063	8682.18095818116	4.340613313557265	6.842344142636476	0.7151730660356369	0.5489906637273173	8681.631967517433	0.10951673610778294	1009.336892171302	48.59132078805801	3999644330041.055	0.93696904790913	10060.894346970117	19.309962273162252	729181756.7437116	526355.8108808473	498.3310473954207	429.3120977389454	0.06782266332251154	0.7994605804414147	0.4523784782139775	428.67263256337253	0.9656385836555982	0.9620355795897514	0.9998920454733877	0.9996341684932923	-0.05358322385285885	0.1690033574094135	0.026209752190752392	1.4332482616521165	0.8937733456817163	0.5504676386191842	0.9452336342073251	0.4748589431824742	231.9107862835922	2.8487134025032046	40908.96209260902	0.28134107775147704	27.2304384455351	136241.85834932292	401.9749311344038	404.8579229335589	613.016106514817	1143.6210773896717
32.nii.gz	0.3285049441859238	1.37403924736402	93376082615.65141	0.21142224255577757	0.3882235530657412	25389.510790817283	3385.2549999006656	1.1240474882504665	0.9676642372666143	0.5693788368779615	0.3285049441859238	3384.9264949564795	0.1844761191751597	1001.2665514541527	149.40389635419194	2521154230622.5884	0.9503274697962883	285.3486016343996	1.63147833987268	4394849.164465422	7325.270914730965	13.997865328781218	11.972247355589339	0.07114607545811995	0.1131097548080257	0.35580083953130465	11.959435136233758	0.9724060968835471	0.9703432470142151	0.9999828823951569	0.9998487592714347	-0.01368213001210755	0.07430237411229505	0.03513010332702708	1.0606916204879409	0.9041281062738016	0.426705587467398	0.9505654492638945	0.3683298768991342	6.492528171092638	2.9978814225818473	21613.700450934077	0.23205604950541203	25.70419734937613	88513.50053682628	11.367035888837005	12.516609405196478	600.124178655787	612.2432574618854
33.nii.gz	0.38619190090679045	1.2095754199125988	113306958606.70442	0.236173320612463	0.2822349870109292	9932.336480728543	5789.650843167779	1.6629456787791412	1.9230626038376117	0.5972264178873186	0.3806508774035481	5789.270192290376	0.13107234626365402	1002.6002328027076	92.54195444413294	3059287882381.0195	0.9457435298202124	1878.5700701548299	3.389312573086992	66781378.02263144	67947.06494969342	81.47624952967794	72.91657022468804	0.046473904412068126	0.22106514130586186	0.38226407408272245	72.86761113400482	0.9703426601575234	0.9678681861141528	0.9999627114269912	0.9998424789809565	-0.02079193572377825	0.0952531387322957	0.03442608599488521	1.1177262588110346	0.8990362710336809	0.4609271770698812	0.9478974674982392	0.39765237561170635	38.598204938591486	2.9538440418736833	27602.98415542938	0.24488098079692497	26.034386338445287	106604.21068133428	75.01528692789586	76.40656493967353	604.1373669268985	680.5144428672818
34.nii.gz	0.8728986903241919	1.6189174198873884	167469188727.56583	0.28311864248160507	0.2189874812287952	6140.450596304777	911.4804950173959	1.561680038421038	0.9678332155144393	1.012703416650965	0.48560798085341855	910.9948870365425	0.10822090872793112	1001.5807129460875	66.20857909636423	4521668095644.277	0.9289276546224252	38.12562420865982	1.1715806810085685	19453.188576872915	157.26714225238646	1.8241323463957075	1.622124055221388	0.05700747461330992	0.1023046173765298	0.3685058632704251	1.6116336912244695	0.9700279315789285	0.9670291067798616	0.9999605929930259	0.9994756470183754	-0.04126108444526836	0.133006623858613	0.03353714732485581	1.0588093433979329	0.8955646037214126	0.4619661691333815	0.9460576850208582	0.3989664592303809	0.8615641004042737	2.645203103856898	57430.23650870667	0.34401517008228455	29.475276074685066	155076.11159032234	1.4797251932925393	2.644155719685398	617.2931095416943	623.1222767324983
35.nii.gz	0.8838478737525945	1.5520878474916853	168800843272.04553	0.21736200305359465	0.24787329489928123	1025.0556462318473	250.09239929125926	1.442664341942114	0.6997605340914014	1.0529310654631456	0.281642198461863	249.8107570927974	0.11444428409895656	1001.4451909387267	16.668364477347563	4557622768345.2295	0.9515512007149087	5.060490015359532	1.1234182540404114	55.26503057768218	2.423385202557662	0.3517476092902967	0.2779557148806987	0.11703792240551675	0.08971660308079552	0.3417851873608787	0.26988209139362745	0.9730859031144369	0.9697580577723778	0.9998975222433727	0.9983370680132386	-0.03089456036775272	0.10889728478184232	0.022659740544114664	1.0511756052835088	0.9145512612509948	0.4139921233718973	0.9561947140155926	0.3582194757577547	0.15742583104274882	2.594529163287731	56450.437277944795	0.33538765211417226	24.055711689376928	160159.38879712918	0.16987621396000468	1.2785270387490049	624.832467887401	626.4042800955357
36.nii.gz	0.309280620140074	0.4968507868937692	151853171916.32892	0.11929257914972048	0.07837842405327095	34656.798306172794	2804.2263223906793	0.6488707849343981	0.5075180165520057	0.37735966762981504	0.2901472668927894	2803.9361751237866	0.034329830518654465	1000.7158399521652	172.3294290116311	4100035641740.881	0.9747457092840647	134.0297280032489	1.087064206646985	927880.6450421717	2023.1188441987733	5.217271093689961	5.105274018951685	0.01958038621773926	0.05452865881611148	0.19185294731996125	5.102286384141087	0.986971732950817	0.9859328244220948	0.9999890603818453	0.9999127061820434	-0.029993760088780904	0.08073630131557648	0.01634664335282259	1.0291080910891552	0.9536120154888533	0.22866874306453794	0.9764696743351943	0.20033696805663478	2.5806362781604113	2.2790297208264567	63770.764462264895	0.42055161348403347	18.00779705443982	147806.54037299848	5.325342027348555	6.405701812234562	639.5536416154475	645.3672149093883
37.nii.gz	0.20611893388682376	0.4838248132590624	132696336572.2748	0.09225537702073938	0.11529545683800271	35796.541823528314	837.8183907274971	0.4701437987138257	0.32701717612874875	0.28960691622712725	0.1827067952421812	837.6356839322549	0.05111949312501841	1000.4763765842507	175.70557791932458	3582801087451.4194	0.9787988948884432	12.471470532246904	1.0538391806209468	13944.381399602114	87.12910691117457	0.6324882770609973	0.534506290336428	0.07910138766343949	0.026243159758685273	0.14837565562577118	0.5338171723591798	0.9900354272745607	0.9897563883299276	0.9999877806022177	0.9998550524492961	-0.033560142207418577	0.07728594058050588	0.017459574135256454	1.014565705106836	0.9600915312760174	0.18118565381836021	0.9797682524985902	0.15898413693480876	0.29174864184935634	2.249183768953427	56117.11581805838	0.42330177127599294	16.82767355989255	129759.36949536094	0.4804616920669202	1.5133137210530285	640.8067436071509	641.9823640340952
38.nii.gz	0.35508922197952786	0.9647503185120418	119785923117.27573	0.18918949757984294	0.23672143380895294	3606.447220491717	253.63944472098672	0.82562189228496	0.5679249135485774	0.5042249448454788	0.3042197387934286	253.3352249821933	0.10809687406790221	1000.8271786977979	31.47415790898557	3234219924166.445	0.9550155400305831	3.1161841149288767	1.0804945194833633	118.74655515713167	2.8416604569212103	0.20786822519238582	0.1803907338791029	0.07101193956212727	0.0634230925997674	0.30277067040709443	0.17636152065398378	0.9769252272742563	0.975021258352872	0.9999391594892557	0.998814333043381	-0.0426305108607167	0.1257900829764868	0.029171614368897484	1.0361587674005013	0.9162556148090284	0.37955539235357344	0.9570164315238701	0.3249869970718912	0.09706473976787214	2.7948531388132265	34857.532979897645	0.29148019015200227	23.219307650718417	114208.39840117737	0.0927162858550081	1.163879318995217	612.534434893133	614.4530053182593
39.nii.gz	0.3743752264884211	1.0227141539228335	128309427048.45576	0.22248410091012064	0.24075983732908857	186.12489584387296	93.46691452580723	0.9126536189477903	0.6801553585546408	0.5278612819005565	0.32444055958909535	93.14247396621813	0.11082899476834461	1000.9147760037364	10.724833684888697	3464354530308.3057	0.9478370534661876	4.248648086144076	1.1105913038152155	10.72177836603164	1.4354707509721412	0.29335161314732805	0.24703261702627766	0.08603112283607352	0.08372795901176339	0.35097114900087295	0.24000718452178613	0.9727898800376256	0.9702018462264993	0.9993696970238192	0.9961467022221656	-0.05143456412659957	0.1493439753693816	0.03010222781968402	1.0483374021252392	0.9049268230896861	0.44361210090801395	0.9510719363096244	0.37790811792243867	0.13509605754340143	2.853692154327859	35653.32184267031	0.2783784645143104	24.51757417898003	121394.23062268202	0.12934368211335523	1.2249228967401913	610.3110130782744	612.9506617216475
4.nii.gz	0.5018157176300856	0.8433036082998201	164535482300.2456	0.09973036187912324	0.12290032483115798	83.68771350217614	19.576232283341426	0.7585820805565002	0.3077831385629258	0.5888587650544577	0.37446114032510197	19.201771143016323	0.05681702269151951	1000.7590045927743	8.326605183355111	4442458022106.631	0.9771880434246438	0.8456656344958873	1.0297411179875255	0.14960887035632958	0.07088229002430914	0.04091458380887303	0.03469485316839507	0.08253505837101018	0.025584476952857198	0.16420150201849218	0.03403877583434137	0.9886901656307718	0.9881187991451251	0.9981290438134323	0.9951826704533305	-0.02393490524532826	0.06556303519625956	0.017952821535531	1.0139951202218522	0.9568031950072567	0.19710178911047202	0.9780883240460767	0.17269065345422518	0.018902359244317025	2.3721717566353497	64297.9520713877	0.39137815803773723	17.961432363011934	160538.31490206104	0.018959449070289937	1.0471677440560974	635.022643438881	635.3960349634175
40.nii.gz	0.30014257034042785	0.7334429669537782	138313765064.40503	0.18120812130781308	0.13250936064524277	19488.98422747433	1406.9445256814774	0.7767573553107754	0.6840895320087101	0.3940379743914175	0.2596376487745031	1406.684888032703	0.06344269029749494	1000.8026391877952	121.5106899186872	3734471656738.9355	0.9533481695096044	51.80454264559007	1.1645891675765812	125140.89325018157	507.9036366054461	2.641216469929305	2.2669950288704204	0.07005101167064633	0.05970845160721175	0.24622204980557216	2.2634254464463472	0.9814999222273784	0.9809447010070714	0.9999799919636163	0.9998064294785924	-0.060547999828617166	0.13820400273490374	0.031650183171781	1.0349072879051706	0.924530169065572	0.3195761328094244	0.9612756589644675	0.2764250700940703	1.2270528746999312	2.540806054946456	49957.159082350896	0.36176722100013686	22.3087926378764	131649.7554239203	2.030982102668375	3.124837065144976	625.5438258552269	630.5312038351244
41.nii.gz	0.379937146988602	0.9482292593481364	135618675565.01947	0.2652912431960886	0.1429588602365386	3143.3962883711115	2040.4412077303223	1.411712328426745	1.6795650992061586	0.4797168922725093	0.30829068266409726	2040.132917047658	0.07309270727885495	1001.6620016221597	52.32664389523306	3661704240255.526	0.9325833746009979	501.34790515957184	2.213982166898548	1928740.4828454396	6194.038631869113	23.768143011129723	19.746803537653722	0.09044635799765427	0.17346686788996288	0.35288720012866015	19.71656379538759	0.9721445927485366	0.9704180580160273	0.999910768389317	0.9996529023592939	-0.07277030620880681	0.18245689685048314	0.03914059835096043	1.099381847015965	0.8932288980233211	0.46366943292504187	0.9447474628902419	0.39501869589552613	10.878736637195857	2.802608192943146	41154.294128091504	0.3044654774992158	26.735144809978042	126056.36216144235	19.943538599960377	21.271756097921863	611.6474857400735	636.6881755432089
42.nii.gz	0.30426581446960627	0.6782457891171394	81758481583.96332	0.15409550403325206	0.13611060270305425	29951.7896565099	804.3674359690815	0.681118002890886	0.4989785472584327	0.40363860121910095	0.25093839483619634	804.1164975742453	0.06264958646807399	1000.6885999919389	157.3399970622838	2207479002767.01	0.9640998194504824	14.974226310838638	1.0602415477168945	10064.731934682914	68.1510642433125	0.5917186787797148	0.5792776566742888	0.011852868175346169	0.0523186554233525	0.2555615653661907	0.5765366956766872	0.9812215347306802	0.9800174772608935	0.9999856421303328	0.9996888209608442	-0.019720255520237866	0.07536084625967984	0.026699498092158873	1.0281687614720856	0.9311543506052321	0.30817025003324733	0.9647955575050389	0.2672798131196287	0.2927490838635009	2.753008585840571	24338.786664380375	0.29810139706024025	22.18912230705043	78714.89385885408	0.5681683109578994	1.6298410209930676	613.5772236239375	614.8133650148201
43.nii.gz	0.4370425684240977	0.9539284192148405	79434015806.19109	0.15177284749577669	0.20881282385319355	168.95036805477577	40.60326008236278	0.8311108778994815	0.45515185109798106	0.5793453622934062	0.38004933607597324	40.22321074628681	0.09316849660881778	1000.832015015145	10.397721184860627	2144718426767.1594	0.964332000851079	1.8097781849186005	1.0563173824295347	1.637284075056028	0.3510215794828557	0.10888126476839985	0.0918264487702613	0.08523077666635079	0.04533249832737769	0.24214480305419708	0.08976831984612499	0.9823920740876891	0.9812503885527383	0.9990113842757642	0.9958242643105593	-0.04012811208128724	0.10866771734254808	0.025007616696129904	1.025696653316173	0.9340099018153303	0.30064821966557775	0.9662974766845953	0.25979427208389005	0.05017692838466528	2.678891486935134	25703.26644977428	0.3241187668630587	21.98964678835144	76473.45633149227	0.04900769812182654	1.1001614082873068	616.0243877834102	617.3305212983279
44.nii.gz	0.6214329486714872	1.4437948339899878	152634351610.26462	0.21297097557163783	0.21752409672398998	26492.421909484372	523.522507753502	1.1179005701755422	0.6272106715254598	0.7613309753932288	0.33969487145871896	523.1828128820433	0.1104928888015451	1001.1200795400657	115.89252848540754	4121127493477.1445	0.9390081251889126	4.362816271451801	1.0725034395883253	887.1219427140256	9.335245241643635	0.1996049671199821	0.16106074121168754	0.10832777285324463	0.04716455816671065	0.2673695608252657	0.15882774357225538	0.978504343440798	0.9781811932948911	0.9999888660762685	0.9995614544284656	-0.08789472189794781	0.18036406346735234	0.04014329601478269	1.0309545377432952	0.9057097708556661	0.37113004799047355	0.9512588173146715	0.32152567059784604	0.09016642708291742	2.647723596428512	52530.38221717347	0.34492972242436276	24.144943736419442	143004.36440939506	0.14290099492178038	1.2154005765202602	618.6611531718464	625.4208203922701
45.nii.gz	0.3201131871607643	0.9950971748404469	138553154470.51654	0.19340797178548094	0.24054231018139055	39491.34260081012	3706.2906163877433	0.9730337866842906	0.8679971280788562	0.48266405040572746	0.3201131871607643	3705.9705032005827	0.11581692820516624	1001.0740762530838	176.35307326894224	3740935170703.947	0.9554069660709076	202.29177784615413	1.227398671352451	2799613.640409504	4313.497418071586	8.553573508107492	8.066966848593594	0.02923249522089009	0.09696716378520945	0.31887313713509546	8.057555981200824	0.9759356488503516	0.9741234276191182	0.9999899351124554	0.9998785626184454	-0.017463586252305915	0.08009009069550345	0.030556440794448088	1.0515444084979602	0.9155939975549447	0.38295599386062573	0.9566472027263552	0.33158154032417725	4.155135089175274	2.7794887444249112	38876.80954171971	0.28119437522942736	23.270988726581468	132090.74550109942	8.036246466352917	9.168752169887744	615.5942599236199	624.495609593797
46.nii.gz	0.432726606706439	1.0917323087137327	111909976557.0271	0.21305679461888552	0.2689759648948056	16862.642869678482	669.0697765006033	1.0178031663532103	0.704226262021372	0.6268769860183597	0.432726606706439	668.6370498938969	0.1264924482502911	1001.0246116665638	102.57204674083326	3021569367039.7314	0.9514208574820116	13.630906203272085	1.119003233903185	7484.805941305079	59.93967615298787	0.8234333126230418	0.7591650498499654	0.04064042410447815	0.09128155386239425	0.3470843035088477	0.7508249698490866	0.9734900434056625	0.9710278766373833	0.999968454082389	0.9993489388647864	-0.032539216849959716	0.11635088693933687	0.02887534826530419	1.0502075809644549	0.909515443318391	0.4258376185871722	0.9534926149387234	0.3660394164874534	0.3956495906182518	2.847255595023422	30608.56450963011	0.2740713685374424	24.502242058985388	106255.63278444856	0.5021712699950703	1.605384980435347	610.2830114343532	612.3436305190677
47.nii.gz	0.4774683104145278	1.7843501113930746	76748188963.0034	0.27682543262390946	0.46551084623639893	1444.8647454848694	236.9368574723795	1.2712883357889462	0.8710499274986074	0.782790186713919	0.44658372917943806	236.49027374320005	0.21654321505877006	1001.274050017047	21.028208894340125	2072201102001.0918	0.93039942732314	5.530391929431434	1.1323047612987096	70.87883029766235	2.8056674342021086	0.3488011042440522	0.3059608412777226	0.06552350310977485	0.10443503603228146	0.43663953501433855	0.29504361356036146	0.9639161961950247	0.9609381574569446	0.9998747063571991	0.9979407538740196	-0.030630060733930937	0.12846217707705432	0.04459125126355668	1.0590535288505767	0.873058143113436	0.5507083915229317	0.9339139771426901	0.46620058932420927	0.1636904863804437	3.2156935559615243	15753.820372813607	0.2057897191855787	30.067294722553537	71224.86735986832	0.17629758941049029	1.296461275194963	583.477969511319	586.0357138191841
48.nii.gz	0.35341439974433875	0.921765280009854	90573989473.63583	0.1606094083241719	0.22261716190236674	202.98082064623233	65.48341440562137	0.7726940969616284	0.4918850292100538	0.4966943265739873	0.3055627722744588	65.17785163334692	0.10114054045385526	1000.7736876645533	10.549286593071479	2445497715788.1675	0.9618929098251281	1.9886716181868802	1.0606978495164479	2.480150066949427	0.41446145134667634	0.11835444182864731	0.10446938429541414	0.06250628161393379	0.05100580585634299	0.26686834101938883	0.10186461775539188	0.9801286656100504	0.9788312073301845	0.9995091860165671	0.9967922896557296	-0.027673781821130596	0.09365837375716626	0.028213491274833465	1.028215203695508	0.9264837669737117	0.3274255979695775	0.9623544081020708	0.2825688008434328	0.05570595653101535	2.7944252197061012	26115.430590264725	0.2887788949981724	22.641106384323763	86987.82340712564	0.05299883082569355	1.1078023752128625	610.7934405201584	611.9082756485393
49.nii.gz	0.8966686490091245	2.5882264558483103	81307588764.77527	0.4038312858312085	0.4844822777404021	7412.215894168822	512.7941818276738	1.8531955897608323	1.1536381034146306	1.1997212669820647	0.3195495716539161	512.4746322560198	0.2386766252975691	1001.8597917387114	64.07264079085826	2195304896648.9321	0.8880844362074329	13.216789318620004	1.2180243190902142	1896.4446215895202	23.510213995520612	0.6834597331634373	0.5161390152587301	0.14043365985046322	0.12861211637941278	0.5251005963824545	0.4995542912409649	0.9525160526642595	0.948258702634504	0.9999604786309452	0.998788672569159	-0.06865562427044666	0.21972186853396566	0.05846945751706438	1.0845246464356437	0.8300613389818152	0.7133180867127795	0.9103282043028754	0.5984944426348897	0.2998996871055419	3.3423838246709607	16520.37125645014	0.20394009402328395	38.65256263582163	71940.1678394193	0.48139741386730894	1.6805421820605881	569.352961509024	580.6174604350296
5.nii.gz	0.3735885411154432	0.6815837294122574	155490764729.87115	0.059578369231912426	0.12662020944519448	4580.9471882139505	127.59845990093005	0.6070373274021358	0.25597912990072746	0.47052265369498614	0.317723610788818	127.28073629014123	0.05636304565743358	1000.6075498232341	50.56955650548298	4198250647706.521	0.9870353179589405	1.0256141347560894	1.0161992668166244	9.929332368829089	0.4965135624540948	0.04119839504743813	0.03714410514439459	0.05015675231235463	0.014468287352132146	0.10146220239019886	0.036934658785945	0.9936079710275559	0.9935457879553085	0.999955213197272	0.9994844719208478	-0.010349128037933126	0.032885844352487634	0.01210635076714935	1.0075642354475787	0.9746387498353682	0.11766478496383434	0.9872013060607189	0.104528615707904	0.01958562504795818	2.1457150079420577	69590.04008963182	0.448094938182585	15.337531544000985	153288.55894965937	0.029539957171585526	1.0459620610165998	645.3080320923104	645.440651118466
50.nii.gz	0.3457802725548037	0.9539506786968093	136958791675.13385	0.1669675778056326	0.2523366449215475	49828.48472345909	3954.226895098994	0.9136216675850398	0.7139501107777454	0.5136439196683064	0.3457802725548037	3953.8811148264394	0.11723694186656956	1001.0303364127487	212.20507449370666	3697887375228.614	0.9630116739369083	233.65637889935917	1.5195489761203134	7338728.557575737	8117.949894997453	10.818233247357416	9.103982377023451	0.0862492828294259	0.08330082813789651	0.28140676573588397	9.097031273345882	0.979499185056334	0.9778548336124383	0.9999910854576171	0.999903055056283	-0.019133642682447934	0.07906671540505816	0.024697067097073602	1.0445025908458174	0.9290113960015538	0.33591940625477085	0.9637113610162846	0.29226740154760183	4.980553906095218	2.639364738260637	42839.24997622131	0.31343422796974846	21.25882836440954	131621.54655867483	9.304637226828898	10.41186154217608	623.9493477322446	633.9577397806507
51.nii.gz	0.411735017412132	1.5364115952458917	96997566893.16615	0.2764183286393658	0.39389570111567473	9063.205813857167	6687.053587205684	2.1632425194563365	2.6683527451354783	0.6783177122974112	0.380235829790416	6686.673351375894	0.18346322289456288	1003.3965220618584	84.09787028342936	2618934306115.4863	0.9346415716603413	2473.415828722569	3.4387679814788856	112211757.62530497	101763.21499201878	115.42430529231169	107.08068570344125	0.03744937021249383	0.3053963563135137	0.425806782469824	106.98684329885762	0.9661242290077088	0.9636067405889247	0.9999578768536896	0.999809625007729	-0.028980906138614152	0.12074019475918354	0.0416864937396991	1.1630542181921424	0.8830207933567219	0.5218597529208743	0.9392847709215123	0.4473364182358078	55.62624774893821	3.08107917696332	21868.163833011564	0.22698474012384592	28.759331492882236	90045.23829690063	98.79501801406656	100.3807373731083	595.4031056029561	696.1076269954953
52.nii.gz	0.2881869873592232	1.8091053748550643	81987847450.60574	0.26161033198608963	0.3421404691291944	7073.963443990966	1948.2619324740442	1.2435028581451304	1.3203519640333174	0.46584050934245524	0.17124176738537056	1948.0906907066587	0.19302586821887846	1001.3556806943928	74.08500792873795	2213671881166.355	0.928986317870281	224.64724328229204	1.5235284714315125	882870.0403787147	2865.453863144717	11.735473186150264	10.262835859135892	0.06379988236930781	0.131897786274994	0.3605859249063951	10.245405920109583	0.9702541374894923	0.9692585164199141	0.9999498881943657	0.9997060343749419	-0.049882673340513876	0.15171752237585523	0.04945196797350261	1.0748787096633643	0.88247811093995	0.4730070298635869	0.9387935373861832	0.40353218516152467	5.499577261321543	3.1717433162896365	18711.975491035395	0.22884787675849858	30.036047978491894	75959.49526698138	8.903017652707572	10.11954846757821	582.2912212900228	595.1882567326272
53.nii.gz	0.45562454463393376	2.0182718234444863	75127962255.54831	0.3049297840453365	0.5273417123116986	5439.407376183972	352.41005413558656	1.2902286441787758	0.9392424987589846	0.7516086956723138	0.3528597860024501	352.0571943495841	0.25358412447968615	1001.2933841964592	44.986329801152046	2028454980899.8044	0.918917789032094	6.319257286061795	1.1448209841462338	317.55677571489537	5.716395409172383	0.35710606268415906	0.3063859299522544	0.07874793513906714	0.10920390460559312	0.47435979612129925	0.2944377980895735	0.9589963606234249	0.9560834327865501	0.9999458745155627	0.9985136508871602	-0.03751604750179881	0.149790662140368	0.05592487322140578	1.0640208712461525	0.850579505014485	0.6174355888884927	0.9215342877782019	0.5178078008992097	0.1658729981591033	3.439845671820595	12694.0326687485	0.16940284341885525	32.038701015372546	68858.18560333093	0.2045410528786974	1.3328128753302906	564.8552592948462	568.8980836469426
54.nii.gz	0.8416917575818874	1.6133672330598765	170027706889.87488	0.2964967528273133	0.21914650741619934	34108.99468664567	909.8400473334791	1.4908147896232566	0.8877396826342603	0.990371453637769	0.38809229083539454	909.4519550426437	0.108920348044818	1001.4963641949593	135.11936694079932	4590748086026.622	0.925540781973074	11.115387739050737	1.1565593804262344	6146.323196842971	37.738932432366	0.5691424003177088	0.4344510210412679	0.13632347516360474	0.09291790386050405	0.38752050069460353	0.42577872357749286	0.9679762980373909	0.9644870787747334	0.9999896951458472	0.9994994048487238	-0.06907403875128529	0.18384675021408414	0.03360281826873034	1.0596633433648273	0.8897773911236224	0.5014715891478735	0.943029849863959	0.43086460080628586	0.25089835533974414	2.686607407963717	57162.61920717319	0.33720280325137564	29.636652606109223	156897.6733600755	0.4016639312877645	1.5441363850873053	615.181866446437	621.3069372345446
55.nii.gz	0.2759699385365063	0.6456827977438561	146942113041.2252	0.16019197395874624	0.14094993639235154	3241.897985886221	247.8114054945228	0.6561562560601013	0.4841702074348716	0.389688659195106	0.263856814345674	247.54754868017713	0.06377179440056834	1000.6577542322107	33.759862161014915	3967437052113.08	0.9634480073611594	3.1980518990727487	1.066125082305529	75.9981790261036	2.3414721045297426	0.1969597959490302	0.17953696977648403	0.04608537224648088	0.055796651321220504	0.26586853927998233	0.17642093899486533	0.9805350617458435	0.9789897986017325	0.9999344263914723	0.9989448007635203	-0.02569080485187353	0.08975538394280626	0.024717208467212606	1.030421897105067	0.9305194346334695	0.3221214526801347	0.9644929042642277	0.27901170557026045	0.09412419143137857	2.583543916603744	48430.2938009799	0.33002128669346914	20.578232750351145	141385.0316322428	0.09839921228295782	1.1588153922684312	626.8402851126754	627.8336683725272
56.nii.gz	0.38034181870192346	0.7946100981868078	117798536433.03088	0.1862147482586493	0.1641806220181255	13847.616128943057	6637.648106237183	1.2412977945191905	1.373218123153416	0.4905615293554308	0.3536690900751659	6637.294437147108	0.07349327867948884	1002.2167845344484	112.8111507702512	3180560483691.834	0.956466047276686	1954.3467933160803	4.119432353158334	146181691.7500012	117515.84636129849	107.19390082211241	95.4799507183868	0.050756719167080314	0.1695190229740638	0.29218389479036	95.45108045229209	0.9780942277319414	0.9763227844499925	0.9999648975642335	0.9999038604718085	-0.03859150860910286	0.1163142038269531	0.027566318942846328	1.0912988056548032	0.9208693975592692	0.36215474964649985	0.959442996269223	0.31165637348946884	50.668462885124804	2.693228078262997	37727.58640154164	0.3216936373534818	23.08344253484189	112172.42509251522	78.07772104492602	79.34338921195791	616.5453537747915	696.3318269411143
57.nii.gz	0.8924615677641083	1.5602085935008556	120260641045.69948	0.041061009093565436	0.2006931647955974	22263.09494981277	251.84413830315583	1.2224750897597878	0.3674304268139572	1.0191763621387664	0.49104391747616577	251.35309438567967	0.09923987210772617	1001.2230929351683	107.78557044446401	3247037308233.8857	0.9917464610388561	1.2372017999036884	1.0102901157128095	114.64275697473332	2.3835873447197544	0.06355840127632947	0.06166394454199054	0.015138341551341075	0.00947585149729096	0.06681699303785148	0.061574123170058156	0.9961433815449438	0.9961035477371605	0.9999848275256926	0.9998287648503639	-0.010698307493361824	0.027241215361109163	0.007243275706940749	1.0048962621847621	0.9847781896413577	0.07620730340837703	0.9923468458263323	0.06840156506427403	0.031305586454579995	2.032750728987571	58377.36680087024	0.486611874939527	14.875160009877012	118976.84769144848	0.03487859531195002	1.0460459959822284	646.2589628814591	646.3431693715772
58.nii.gz	0.44233591603706596	1.1975304211085362	141330095239.94833	0.2622423993919953	0.27994615303255854	17016.910186640882	7821.710972061721	1.6947465449609473	1.9245072876425446	0.6298912777176003	0.44233591603706596	7821.268636145684	0.13240615955857957	1002.4183345650688	111.44936406388697	3815912571478.605	0.9399715464603011	1450.15221643271	2.6504637586327835	68775957.75265858	59917.36969543845	70.0089550440806	64.46627132554164	0.03788043979648488	0.23243675647944476	0.3944379294379799	64.41221626510944	0.9695031410656308	0.9666712928775941	0.9999796714296088	0.9998693719600358	-0.03417831558168978	0.12633244054853002	0.03190975267046582	1.1246192768578955	0.8979129061670519	0.48286750176071475	0.947348164995383	0.41484749407304666	33.61880659240554	2.876853808280834	38547.14315068006	0.27406624398808427	27.166351546860543	132206.05803809484	57.866524893277656	59.26079104721683	608.9514251789917	668.7463899494486
59.nii.gz	0.7594358993732817	1.6243632818207117	140097488223.46878	0.2677033642994143	0.30257723493871935	7713.115209974092	465.13764882505046	1.4362526473730064	0.8477686198725165	0.9584518921354414	0.2668754355738275	464.87077338947665	0.14169754937437604	1001.4395602162721	48.216921024026675	3782632182033.657	0.93596631172219	6.624649747270676	1.1736970462527465	664.2764741106452	8.668719438726358	0.4683003782305736	0.3039915282262944	0.2121253074861919	0.09724818711949487	0.3910251885028293	0.294495718163294	0.9677314330753176	0.9638649321655954	0.999969555162589	0.9989949323998771	-0.0810769617811793	0.20256249050263817	0.030337193654813552	1.0642460546898993	0.8913550569099322	0.5096069099611811	0.9439102882984863	0.4357361281771884	0.193072976614217	2.8562230946832012	40452.42099574072	0.28957672784094435	27.347658982916535	130749.81391603136	0.2234866241766055	1.3572210888006013	608.534328358209	614.8339095887469
6.nii.gz	0.4024894240265938	0.819776970972614	145186237867.18765	0.15975173908272805	0.17796601707105564	232.0843516898101	65.07339866185347	0.7888401966495276	0.48479162443292584	0.5159445767226041	0.38417833026939413	64.68922033158408	0.07909855171498187	1000.7903975263519	12.667490282546447	3920028422414.0664	0.9652619483817821	3.1171187985363225	1.0756634576589856	6.938086324259815	1.034784114112827	0.2137634855490032	0.18798210837314205	0.0644189572753191	0.06134607301385759	0.266431462710833	0.18421283986028675	0.9806333830168287	0.9787131389611852	0.9991595315952763	0.9963467064375179	-0.0381275972914896	0.10959687265793575	0.020514839523308077	1.0340299675240214	0.9339185394177125	0.3240305393009268	0.9662996165372746	0.28025446758582806	0.10043639848053632	2.5847141240679634	48855.58814682975	0.33703503898969867	20.762916516067666	139921.47625157805	0.09558086090875244	1.161806604717261	625.5261422352836	626.6172313168732
60.nii.gz	0.2865323236744511	0.9613759332760222	138828570433.3261	0.19421521133608427	0.2643456420136728	28053.689197191165	3678.6956226784705	0.9679336374885468	0.8859243609508894	0.47099669287445267	0.2865323236744511	3678.4090903547963	0.12488374122483052	1001.1168058705374	155.15340632057197	3748371401699.805	0.9554078847059414	298.05482592340354	1.401388914695451	3599080.758687025	6039.341013055956	11.968301693860136	10.815050855695596	0.04513688027993645	0.10323201798727005	0.32867197203840404	10.804379685630938	0.9750404067443353	0.9730445525523405	0.9999862333341183	0.9998720991097225	-0.01444001517190437	0.07336177860461317	0.03065231212606142	1.0550224580939385	0.9136821909542697	0.39260106868838834	0.9556474585753734	0.3400506144649705	5.6958381373889315	2.7727329962422393	38167.1428540489	0.27553723932492225	23.07852281838992	132342.14478158232	11.86169889156175	13.002642236805059	616.8244717331196	629.4156108548286
61.nii.gz	0.42905220310620007	1.316071268357213	130953735752.51747	0.29688496896898103	0.31542352548528274	8105.0362448173555	6424.14783803232	2.0616071076720264	2.538934678283155	0.6627397863602884	0.4280170452824818	6423.719820987038	0.14537406496474153	1003.0059138018265	78.50852169759888	3535750865317.9717	0.931325703467096	1893.3986822268314	4.8830606730069785	74735574.4040098	71466.79944016451	92.74941213337613	78.65309667939927	0.07276122457337923	0.3035414429605257	0.45720661103097066	78.56083683729653	0.9634489020067842	0.9599848696318165	0.9999633144142204	0.999796025623991	-0.03450112365107087	0.13679189559703145	0.03764175185476654	1.1657295829493692	0.8783134999975443	0.5641850367126777	0.9368512665312558	0.48210995882411056	42.85062720319385	3.0228002260584326	31166.843619881693	0.23943184773666507	28.674418115066892	121230.6668203119	75.54266658897652	77.09610509333947	601.0781132365369	679.3371590996389
62.nii.gz	0.27668284753085154	1.698633660801051	85322189337.18872	0.23487814742330174	0.44844568054097617	8777.595254944252	6668.092418317973	1.9099801909391765	2.399563201448557	0.5337009727864708	0.2705778661645659	6667.821840451808	0.22121335670614495	1002.9559550107119	82.83124648247653	2303699112104.0957	0.9453071405605257	2097.039285241028	3.6969123956569834	73609853.9520248	76777.7340292575	102.33025798694754	92.81456866577297	0.04693138170670377	0.2787108547018314	0.36012096102713215	92.73620474827446	0.9723660845735828	0.9706538865394321	0.9999600267923138	0.9998260378226991	-0.021413489111279178	0.0943114890326551	0.03681478790203297	1.14795849237048	0.9035075202335001	0.43033726668613864	0.9502074420531401	0.3726321550596609	48.78620666318016	3.011951564573526	20314.73982551285	0.2395041243281402	27.677014394631048	80180.95166234378	83.72904072376858	85.23202074982315	598.0926904032068	682.8946474887998
63.nii.gz	0.4007939890383885	1.815203815885336	82555044161.26302	0.273724767412997	0.45675788400476613	172.961982966314	99.15642146089829	1.1510821680054346	0.8576256697101986	0.6576647162732626	0.30355371054043123	98.85286775035786	0.22253020254067687	1001.1530059088717	8.756706823549441	2228986192354.1016	0.92825068483172	3.851914200965721	1.1201153918476148	6.905850961320691	0.9193747872209577	0.23826695745882456	0.19990376013404815	0.0878078812541604	0.0935403896589086	0.425850618768813	0.1911381942370509	0.964213872833617	0.9617268097663155	0.9995250599574704	0.9957502723386372	-0.03248877559175659	0.13040265213703434	0.049398112353257896	1.0538142114959568	0.8692652910035418	0.5448801226280788	0.9317696173714242	0.4601089608404427	0.10954267939821821	3.2330571673974458	16729.24855217629	0.20311113400323302	29.857900240753857	76455.36765616463	0.10863383991660754	1.2172039094275482	581.7310629514964	584.5381047775147
64.nii.gz	0.37081023316203376	0.8110687393011203	113865999821.95984	0.06730836910283261	0.16398088042278625	50.9622922015502	18.1589882778753	0.6590418828007705	0.3166439942308147	0.4868847765688331	0.31770419479454476	17.841284083080755	0.07528906980427158	1000.6593196618762	6.021543382110929	3074381995192.9155	0.9845011482322037	0.5559243642576608	1.0168862897910953	0.034041935310041745	0.02240975911600263	0.01817404609302288	0.016360388324570256	0.052676706077630024	0.01541751511459882	0.11505390475525247	0.016122502409208386	0.9924363940307642	0.9923855297636975	0.9990573110287744	0.9969465553472872	-0.012823132871644787	0.04046004436666738	0.014705777221338038	1.0081829533163398	0.9694792883370813	0.13586112820927204	0.9845671052983166	0.12007441046189661	0.008633608604398282	2.321820838765703	45781.28092792571	0.40259313489681053	16.916298639931497	111953.53257237328	0.008456767120311291	1.0245787751943438	635.3059551866053	635.4963153821801
65.nii.gz	0.3791070680987169	1.0714000565674726	129260780240.90848	0.23672451371078443	0.23971787131401545	7811.7654129937055	4942.03506943193	1.6992151050221087	2.100778976499443	0.5403161592020427	0.3791070680987169	4941.655962363831	0.11590129518568087	1002.4645055971342	80.34801362959166	3490041066504.529	0.9468293439308496	1533.767440089353	2.51545109495369	37925816.77725514	48511.05111654441	75.17583102824436	70.26296772572618	0.030220669658913256	0.25485001065486146	0.3647805340728313	70.19793756514247	0.9723810253690254	0.9701433235400999	0.9999491413819784	0.9997877009541767	-0.025816102077178597	0.10437730554613914	0.031682263947828956	1.1345391525821356	0.9062941609721291	0.43901631196160074	0.9517619082443141	0.37991727057015195	36.359699688492654	2.8347567386223624	35861.46550464136	0.2788041725983966	25.811088150353818	121786.87119244943	61.21213445788056	62.64890457605772	611.3640943510643	673.9014507175843
66.nii.gz	0.409406555368816	1.659856885865319	97259017686.32097	0.2734865686270947	0.3239030971254684	24053.317016611763	911.2112737803366	1.09793013567865	0.8867972078388682	0.5710475279505056	0.22786540201724817	910.9834083783193	0.17640430950615882	1001.1072230942169	131.78101046859584	2625993477530.666	0.9274638770087987	18.60640947411177	1.1425962892150787	15815.834369253407	98.6880818821488	0.8934950786377253	0.7516370712649685	0.08506064784359209	0.07970233624173281	0.3672952311189312	0.7452584819865492	0.9695296081266938	0.9673816051834573	0.9999842718244607	0.9995790831119037	-0.08837161101671495	0.20884139027287885	0.04285330355094345	1.0522032311511944	0.8842142161744115	0.49620175503699876	0.9399418161345625	0.42234947775632004	0.4112830374756735	2.9321835673532055	27599.067144800298	0.2843974603767394	29.318396636613237	90004.80448044186	0.6963138205085113	1.8150117472486706	598.8659371006966	605.0308932030831
67.nii.gz	0.39773305018645677	1.278711336596593	95606044504.0245	0.19843124321628186	0.2956616433524926	3477.8339999566915	230.70019937799327	0.9308027203232063	0.623308149634822	0.5759037305647451	0.32370974576049794	230.37648963223276	0.14158547918755993	1000.932438775342	36.00969577352102	2581363201608.6616	0.9502625751236983	3.2751584031867944	1.0750994894993258	62.44820912340999	1.8733078254581557	0.16824338570418512	0.14571564274887286	0.07118379678825688	0.05983458192452968	0.30536802284992	0.1421295331951335	0.976321015041844	0.9748682854139918	0.999940642792412	0.9987828042822345	-0.036799460259278605	0.11741191870220682	0.0346061521023067	1.0341505996841274	0.9105930232659882	0.3852827803856828	0.9539677790578044	0.3297259953686709	0.0784897571132645	2.846911632119958	27175.642075701053	0.2847763976579311	24.844591662528977	90681.6570189043	0.09971358979980566	1.1711342582889719	607.1006622794148	609.20898478434
68.nii.gz	0.351298166948116	0.9378296523380963	138835738806.74356	0.22209026279435667	0.2495408711080629	36395.586784947	1355.35030862652	0.9299124559160582	0.7788235157357256	0.4885153344353712	0.351298166948116	1354.999010459572	0.11220618714872396	1000.9439553240568	159.48536637662653	3748564947782.076	0.9496635129327639	28.112050759474208	1.13820077082995	65817.03448698182	261.4133053745753	1.5893782328157324	1.4990029524397441	0.02567359792469099	0.1043859729067283	0.37038627250897016	1.4880928588896094	0.9713927215900878	0.9686446468695841	0.9999854675107354	0.9996300326608943	-0.021640232622564988	0.0963385682278824	0.030116089028696367	1.0562223355664813	0.9045472760479552	0.447183019619339	0.9508653162199406	0.3855277200294066	0.7720952963138692	2.8619756949698596	36499.114119531805	0.263390781239856	24.59423507895686	131598.6716411448	1.0767600166216913	2.194120109111377	610.8418462337812	612.931733225569
69.nii.gz	0.7200450038514272	1.938114795877826	129993338083.25809	0.32562551697133596	0.3082908567391841	4052.1928445528956	355.7066432180791	1.4512666084716135	0.9381280543878033	0.9119646744518665	0.28061300206533357	355.42603021601377	0.16210155806274476	1001.4545420921544	39.47216027436074	3509820128247.9683	0.911477489451012	6.560485294359273	1.1560848944198363	429.3635944692452	8.004382574073624	0.40619962671089094	0.29639221062930143	0.1561921922987654	0.0967985262253471	0.4283660645512906	0.2869839915533213	0.9629948154279003	0.9598181530441044	0.9999506934578708	0.9987020003422674	-0.06862477842832361	0.1961695518428421	0.04723299825061086	1.0623711975207584	0.8644148358776174	0.5729789404696813	0.9292379003671491	0.4865805373455625	0.17564795933504812	3.0113040703088543	34325.58816812739	0.2648252389221037	32.57047601403135	118142.06627268238	0.21871994049059384	1.3622315146278237	594.9748333539069	602.681775398099
7.nii.gz	0.3861424926674366	0.9504457270174456	130657348804.59557	0.2039124727366928	0.24893946902920489	39278.11262451047	5315.116399492606	1.0568856257836454	0.9390866074860509	0.5306534947632594	0.3861424926674366	5314.730256999939	0.11194344953181909	1001.2857896176591	185.52570680461233	3527748417724.08	0.9546118340402809	458.3442314659967	1.627383108793342	12687609.826195387	11475.975321056701	13.522666604409464	11.49976580414505	0.0553209789847513	0.1091799564903064	0.3368903277179109	11.487801961734545	0.9745814340804615	0.9721928525791278	0.999992996418023	0.9999037297574991	-0.027618997809062053	0.10553146865844751	0.02702422587968069	1.0590777033568985	0.9143434903294808	0.4082954473306345	0.9560449425941834	0.3525560378277763	6.255608102138625	2.7988292203086815	36803.579564463405	0.2824049628187367	23.525633219120746	124406.9234357975	18.28308306035521	19.44390816592747	614.1205782600022	633.6055539356363
70.nii.gz	0.7723716360391076	1.5163902232308832	165241553533.40167	0.29051103369131376	0.24762903120730306	18108.235357446145	965.8575448003766	1.458107594590781	0.9253962612249104	0.9404431968618551	0.23565350981108157	965.6218912905655	0.11615025497491284	1001.4755086069174	120.89721881524227	4461521945401.845	0.9278981325226466	34.85307254471364	1.1914467808836084	49775.725354030896	245.38034678807938	1.676692272172378	1.4272666059146923	0.08182628988822398	0.10058246285355871	0.3886827009524157	1.4171200656074419	0.967956239411596	0.9643176492441164	0.9999754308106701	0.999504900624223	-0.06404217066189573	0.17670944785563472	0.03233181511306392	1.062586482659347	0.8900448849877934	0.501297088156342	0.9431724125693256	0.4293685914450847	0.7759897195217678	2.7277459894725866	52939.17339686201	0.32132058752002673	28.999420624472563	152875.8568237686	1.3502073551687386	2.503893660283451	614.3010470091955	621.3493308245577
71.nii.gz	0.44499014587546526	1.0209895782189309	153138402605.29648	0.17742397625090334	0.22906651441552528	30073.16530375719	1094.148783128188	0.9175277977626773	0.5795811095706237	0.5902288632576318	0.4079488969216377	1093.7408342312663	0.10356816340034034	1000.9298756892593	158.07860248997292	4134736870343.005	0.9578512671901993	24.718594531325113	1.0785495974845776	30977.820024885477	162.4620639619087	1.0574742557372363	1.019740950990363	0.018251568809865327	0.06104161551647129	0.27840052814050253	1.0160101333640283	0.9792227841449844	0.9777188865653497	0.999985957837683	0.9997343587769562	-0.036305554804337364	0.11037575522601266	0.027979382632520984	1.0339807338855305	0.9235942700557934	0.3452960436820614	0.9608566864636419	0.29730637750818356	0.5193038016818998	2.59277740473847	51346.334619964146	0.33591750703262035	21.72743911349234	146411.39759509073	0.9550714216126079	2.0308529708087457	625.1311447525089	627.522276158949
72.nii.gz	0.34792160385096593	0.9466348008860282	64379444041.120575	0.14704894921281889	0.20259621476711248	10237.446448789924	303.55272265765103	0.7712657830185903	0.5167704171298311	0.47927606283606206	0.2414434934379515	303.3112791642131	0.09613001637562538	1000.7732234734377	79.20973315992686	1738244989110.2556	0.9628717067597461	3.91840447000429	1.0497950836511019	256.7945023849487	4.9336537782532695	0.1608569944607962	0.1508965946597491	0.032307522042102514	0.04352606254386889	0.2470004429901871	0.14899920688025617	0.9811275239635651	0.9806050430623189	0.9999687755591099	0.9993156978882621	-0.013052129878740633	0.05910475089113713	0.03317385204102416	1.0233791306057713	0.9267328597920647	0.29982802667416836	0.9623964471457723	0.2591183497518098	0.07793839728013634	2.9607432287678908	15795.043092719352	0.24572251233228615	23.349060886584784	61893.39331051649	0.1284582541610696	1.1768201617921592	599.0578718108276	599.7564716863722
73.nii.gz	0.37801437982318586	1.3092178498423686	88287347988.05162	0.2412292313484469	0.34256843120291813	16979.484387712037	540.4890916889342	1.0130094225973796	0.7466058584731926	0.590684988072426	0.29756234616528315	540.191529342769	0.15836046136232323	1001.0172561685785	101.58187836758212	2383758395677.3936	0.9394554755310484	8.502113984364632	1.1111796330191186	3790.48598876002	37.339800593340925	0.5785912900551665	0.5439399197102831	0.031012172215978167	0.08871029437090137	0.38975484159160884	0.5360599446990524	0.9683073540325999	0.9658583879132105	0.9999680042780488	0.9992170900517533	-0.03089597576497593	0.12176735944596917	0.04141565906182701	1.050007778186834	0.8858892542419322	0.4909509483499577	0.9408158349593809	0.41686472037727557	0.2806328024413624	3.098709070089629	19763.07193444409	0.2243050793848923	27.23457518836964	82773.54303808961	0.2992166616261195	1.3979207336450719	591.9911245289871	594.371453216507
74.nii.gz	0.38557757676745535	1.0346971905935143	129561407876.64697	0.1800553440346368	0.24697641461501668	62373.88903443181	3724.6638090440606	0.9048811497809334	0.6477676638497405	0.5358117950709943	0.3455240404499899	3724.3182850036105	0.1126732083511203	1001.0103475905474	247.57491901865	3498158012669.4683	0.956230530149553	211.1348738915184	1.0880312783649402	3982089.1385909915	5454.5015393549	7.6504683657764945	7.5961796769843595	0.0040425955645252065	0.06595064767862384	0.2856257720204373	7.591816498840024	0.9783233641108968	0.9769507726030001	0.9999928595673233	0.9999185340980142	-0.03405687788228087	0.1082484907687768	0.031187826958270222	1.0365601540870737	0.9189703025670155	0.35616601060940334	0.9584024471970041	0.3059359043795848	3.8116620106902137	2.7257059043157095	39537.029141531326	0.30577748756018036	22.744733105920453	123640.6075483372	8.404360099207523	9.49261407579273	616.2101005413766	626.0945166279969
75.nii.gz	0.4209698529757949	1.9749299564701204	86625379238.37265	0.29581152269843985	0.4096191399883865	85.43008190072526	72.6129469187217	1.1456169708592043	0.8593468748008316	0.6462810668505552	0.24963950289278167	72.36330741582893	0.21423048239262021	1001.1470115354376	5.668295150332064	2338885239436.0615	0.9121106763465249	2.792326375374991	1.1221504083049174	1.6492166129060826	0.3515510775504748	0.16199344852584582	0.10594917094238772	0.20918341047790553	0.07798077968203353	0.4002686540526366	0.09985197171506913	0.9646455863913193	0.9635005593358102	0.9995432773151067	0.995220728712087	-0.08385724978174847	0.21874313680640625	0.061083634891410984	1.05268167825029	0.8501428144751321	0.5710902120853705	0.9210536308883237	0.4825117374992829	0.06698565486705838	3.2704201798525196	18483.350330336583	0.21386083434964287	29.58195526597138	78830.98942460111	0.06808091350241358	1.1753155842502923	579.2814398278316	590.0343758316267
76.nii.gz	0.44511886788087973	1.4776385565827463	105787463109.45538	0.2697198266927559	0.37167533920501983	38628.65402691978	7704.80862254815	1.4769445412062658	1.3651178763905774	0.7077082666268394	0.4325333672573515	7704.376089180892	0.172256119526407	1002.1359187482877	186.86817443197867	2856261503955.2954	0.9350733161969428	1320.3291978844852	2.264683896472542	196919462.02352956	127626.90778440064	88.61036296634867	84.40725028895534	0.02072268992235535	0.18870203912853387	0.4303563994010423	84.37159470466257	0.9653150194018383	0.9623177032781481	0.9999805851160194	0.9998965172956288	-0.028789428736895814	0.12278037729994459	0.04006856351609499	1.1017650526755383	0.8807273314568502	0.5348786434970128	0.9380977771968808	0.455751627393816	43.254403313825996	3.0948101582508616	23315.773574337603	0.22134457573632818	28.107134489705818	98497.81790823737	52.699404319425405	53.951223216913334	594.5129726496863	649.484150868166
77.nii.gz	0.3374321544349436	1.3389488015962165	92766015894.75667	0.21833762674020463	0.34595792775172235	21741.315733942974	1837.6311507429898	1.0527963004191034	0.8739244688500334	0.5545126108266694	0.2772328702849629	1837.3539178727049	0.1633474228665014	1001.1068511385785	134.64592373812835	2504682429158.43	0.9453801884953278	108.22641571139995	1.1649552443226503	480510.2288147397	1424.5296531307142	5.107091396074229	4.857635011381585	0.021255858925652425	0.09196115875879465	0.3363996960221175	4.849170714234886	0.9735306359782523	0.9719913991434233	0.9999767983059312	0.9997716685381385	-0.02462700797287012	0.09962339460588973	0.03870003539814509	1.0500424024531492	0.9022825697618219	0.41717322191271805	0.9495306125030802	0.357299321238039	2.4911816018639543	2.954057508209796	23525.6717083869	0.2541639751989164	26.36723985271149	87505.33562731605	4.278782494223875	5.404727693088882	601.846187919318	607.5950670368729
78.nii.gz	0.34558107848258246	0.5902977508359477	181550903006.48053	0.1537288167635868	0.09370261860356444	51522.26363965953	3130.671873130009	0.7282490051440256	0.5543300320742058	0.4291561486666747	0.3204686925700068	3130.3514044374388	0.041852145762567544	1000.7855614015166	209.35647740315792	4901874381174.975	0.9651632089130163	114.71155284729112	1.092128932574768	947348.3123041107	1876.706839872768	4.493596371029094	4.40183991115312	0.009425714359031457	0.06242817621593376	0.24727345716144347	4.39793206449319	0.9821261435604072	0.9807136084995519	0.9999922632782243	0.9999073871667089	-0.03452674488589427	0.0984728253796181	0.022910639323123597	1.034015877901734	0.9353702760648587	0.30197775480549494	0.9670240781671047	0.26171193317983454	2.2238590705455534	2.4203796454932913	69575.44110864696	0.38383061968955545	19.71818842854912	174951.27422682688	4.556345732332456	5.639143579049573	633.5441947193627	639.0901051493386
79.nii.gz	0.4680268684945298	1.1277383942587769	170146635557.9941	0.21147911347743933	0.23788244135123715	62780.92219162361	1778.3613060132448	0.9940741788492866	0.6631338525754883	0.6174578036704275	0.4374933585522045	1777.9238126546925	0.11034196596725958	1001.0143015523944	236.0653493818325	4593959160065.841	0.9481066627322328	40.49537125666782	1.1219759262200404	241726.28280714588	705.9169235222433	2.325710909124594	2.184347209489156	0.028385710481147505	0.0733969132584872	0.3182778330890007	2.178954839774381	0.9754906777081805	0.9736215948684271	0.9999899277933475	0.9998035476291437	-0.0533885422655256	0.14605289482921044	0.032143040847065166	1.0424176339282185	0.9089814146543808	0.40709297560747226	0.9531660884823557	0.3475311928070545	1.127514529653438	2.620395202374452	57563.99792699733	0.3390065954876699	23.369511135894598	160990.40754525858	1.5835038592428696	2.6744325744101953	622.7082602089492	626.9765727141023
8.nii.gz	0.25262275520287164	0.7589633189833128	88005798015.12357	0.13584666278983967	0.20208228926884608	70.76429898660294	29.38679094273078	0.6237903576514207	0.4255087075926884	0.3878320825365888	0.19943642952870205	29.187354513202077	0.0910099728278364	1000.6243955761611	7.077639334059512	2376156546408.3364	0.9664699906209849	1.211192444492114	1.0446327376940616	0.2828369758256369	0.11350331903871276	0.06072748044696978	0.04750128161287221	0.12245450255610793	0.034938839785395776	0.21427394440130587	0.04627846357479405	0.9843257610911793	0.9837487662584506	0.9987944178581476	0.9952174003693662	-0.04742177127468335	0.11325751993660617	0.026501789122637027	1.020453886414456	0.9369655416696597	0.27240744374392534	0.9678001933363551	0.2356864599722911	0.027057190514960493	2.63211367448191	29003.567579867115	0.329975966822917	20.639232072562255	84948.8462956221	0.026105787833199598	1.0660667152088832	618.589059797943	620.333337125694
80.nii.gz	0.322245875399726	0.5598944634460613	149767097673.75317	0.1326786033464967	0.09659566206336412	21868.209892028088	468.8625562958681	0.6129230176547681	0.39121254265504973	0.4003512453728774	0.3000035891278679	468.56255270674023	0.04251687999535487	1000.6151804166376	116.2126948129573	4043711637191.336	0.9702023443002896	4.517570285013859	1.053021489401165	781.3547157390847	8.287653916861812	0.19372085791164417	0.1662286505798275	0.06755281296178581	0.04136932844556154	0.21574891395683396	0.16451398270727263	0.9848190251451594	0.9837425418901815	0.9999844352762989	0.9995745597302632	-0.031096804471883937	0.08770526714184211	0.020642623802671307	1.022813946003209	0.9443737028965704	0.2616303767816904	0.9716909432005412	0.22762004259603727	0.08998737712286792	2.414526783687745	57948.42879872713	0.3873998301860982	19.298165820506174	145125.77726747023	0.15779633075248792	1.2055648034870272	632.3292553298169	633.1689831063691
81.nii.gz	0.3892966401867731	1.137203912774545	83057760828.23448	0.25821748873936234	0.21276152050550262	17977.796686282698	1530.8167381847181	1.030161218515149	0.8778469752978423	0.5303665713760748	0.31191449420624495	1530.5048236905118	0.10717892518869178	1001.0657851851889	121.25674739270612	2242559542362.331	0.9330464193784378	71.32259927231317	1.135511121937286	156844.36261552302	618.6004089182393	3.0154992286240545	2.9271036628426064	0.014923709491331752	0.09766363406212134	0.3858657839114063	2.9175440601320526	0.9684701085835596	0.9663841378939513	0.9999787603626178	0.9997011991372683	-0.03739793040483083	0.13260681093791812	0.04429033742681631	1.0551831659243904	0.882971722001848	0.4927547419151672	0.9391982454429683	0.4181764139654615	1.4856507228666647	3.133421449483632	18925.941808134554	0.22835078978456527	28.95115595433335	77331.82028450428	2.801599739264847	3.936306270435926	587.1518562758654	592.6612251300056
82.nii.gz	0.4035366808212972	0.9336478346446512	148479391749.54822	0.19727123868113028	0.20894337235415178	59592.3663577448	3389.2053238017807	0.945427872640009	0.7292827888952877	0.5324160898091961	0.37860617245343325	3388.826717629327	0.09476938283960312	1001.0097201878559	223.0024629111053	4008943577237.802	0.9539091771541218	128.7103314276105	1.1166194984835456	1558254.0014225321	2594.7355310003186	5.280316699601205	5.17260082979316	0.008510566476357019	0.08043421658692693	0.3011686918581954	5.166123610690095	0.9773589978142497	0.9755804769554821	0.9999926434178446	0.9998881842590295	-0.0318771426721652	0.10600539723860013	0.02876022729745083	1.043882011409345	0.918985373365788	0.3698739216144038	0.9584466221254033	0.31870897827111505	2.613229382348593	2.673897404145755	47312.2855985963	0.31928928059519707	23.26969278990629	141350.2618706978	5.101242531804575	6.213571332163585	620.4582129842084	626.8524024834661
83.nii.gz	0.30849863579321385	0.9148995840553644	131476914108.29787	0.18757734592677613	0.23017354702984955	31959.81906342502	5060.942449854016	1.0069277211144416	0.9643323954363662	0.4670488441389539	0.30849863579321385	5060.633951218222	0.10930442847608711	1001.245560958023	163.98984525829687	3549876680924.0425	0.9578314877526282	477.80399248170744	1.2449278844208396	12282265.47199887	14806.928865483333	21.629643621013205	21.147004243335843	0.009795815329874153	0.11518775856326813	0.30695234996095616	21.13371676357726	0.9772235264500891	0.9753637600923499	0.9999858575012334	0.9998990499750842	-0.015189264776143256	0.07158979230578726	0.02718330740041021	1.0603124475417482	0.9218869413849509	0.36440665370489567	0.9599778479914304	0.3169366648737294	10.694161966087263	2.7354798022176667	38292.78353030881	0.2919769998498575	23.16497360186124	125619.59961875714	19.058537947529764	20.219016393442622	617.8472131147541	637.5248341593596
84.nii.gz	0.44871082337147056	0.7310975369052394	201144439315.22147	0.18551524364568145	0.11373883422278275	21131.02470557162	7671.269558276028	1.2151159046239126	1.2577203018473129	0.5420857398534287	0.4287662865811098	7670.840791989447	0.0502996932151313	1001.8056727248601	131.09828278570077	5430899861510.9795	0.9592195719893323	1182.8975878001547	1.9600969572752782	85367305.5638408	69925.9394042967	68.44240627485918	65.30895490815038	0.024262174069746734	0.1561055680496794	0.26735812361289973	65.28454295681287	0.9807857455910665	0.9788873520457267	0.9999805937833403	0.9999155946922874	-0.08065572142182421	0.16547639175713938	0.01990163430507284	1.0847723714990674	0.931950068770502	0.3396758079104021	0.9652848939408268	0.2921371000146996	33.437840295752345	2.3613726348084043	82212.14865781859	0.41019932470720777	20.396724564374296	192246.786618102	47.23527560788147	48.48241692445864	636.6247081129628	686.7745434587366
85.nii.gz	0.30004186186894705	0.7743631426722324	179934682991.57483	0.1531242474288064	0.1677955949745123	75403.21663377971	6375.203337827688	0.8315273215813047	0.7619683834745499	0.39806151037673504	0.28326544996332575	6374.920072377725	0.07836217240290523	1001.0093445744508	244.04123645881972	4858236440772.5205	0.9644395816307826	355.96184452248946	1.1269069615804734	19824060.872308798	16748.074486608326	17.47047131005893	17.30404059342864	0.005024665432990443	0.07891514181148376	0.2419593677960983	17.29779734343534	0.9825467900857686	0.9815586057757422	0.999993189994416	0.9999445449531155	-0.024438583080010866	0.08249895020088792	0.02555382528510073	1.0417750593272372	0.9353164085557549	0.29283203411167796	0.9669641736501394	0.25446794551115276	8.69362797587189	2.4240647453600337	67800.80240794779	0.3775688994272369	20.17912791393864	173186.34455260285	14.190636037350712	15.305242465417772	634.3776312565433	649.3561635444279
86.nii.gz	0.29870451402051973	1.067621625364229	70329541136.2303	0.1368249237763852	0.27285877597335356	5779.090808938274	225.92666176761875	0.7566474822663949	0.5232768880268954	0.4582566536194994	0.2387167451153048	225.68794502250344	0.12864345348549322	1000.75830394784	57.1117731426462	1898897610678.218	0.9673188069490004	3.315440612187034	1.0468889551990594	110.830539184577	3.007482426628859	0.14791291585814462	0.14124721823024536	0.02283428816999433	0.04236523515740338	0.23416516831577489	0.13945144817170446	0.9827929794563958	0.9820713167459025	0.9999467146323627	0.9991287585968341	-0.009504411124873904	0.050316094997102476	0.02795840340058595	1.0223612134014002	0.9351955633837439	0.278703757876539	0.9668660962133899	0.2422780927803534	0.0722900335220975	2.9091506362910966	18124.263289805334	0.2580958274326835	23.108500239168322	67928.02858037964	0.10690615297308145	1.153169189581761	602.3674152343249	602.8532959286844
87.nii.gz	0.7367053551946847	2.3067610721527205	60451124209.819466	0.33012258156820184	0.5557675593230587	5812.809044283065	384.6070597413622	1.6135248512326072	0.9714702306964262	1.067576935753974	0.26675526893041906	384.3403044724318	0.26218570176212747	1001.6178181396839	54.42064919252372	1632180353665.1255	0.9095102459943257	8.600449990212642	1.168766744620632	1066.0549127835045	15.685937179601895	0.502265479938556	0.39259009418837615	0.11891656457896833	0.10924513193888195	0.4773627203407209	0.38062426102421215	0.9574060839402924	0.9542348058447578	0.9999466305248823	0.9986315610105639	-0.05656654941710983	0.18754237513086766	0.05837615673722479	1.0683386120413998	0.8438775199867035	0.6389676805462872	0.917878075081073	0.5358741009435015	0.223713893531733	3.4888922779795903	10224.996514869888	0.1696925868771556	34.548862536836985	54803.44938263409	0.2983256698200089	1.4436902549123738	557.9056027615508	562.8934379978757
88.nii.gz	0.4377110938285312	1.158947888661848	135954420750.71149	0.2635811729749258	0.27805099859481675	16524.130283699862	5513.53144007513	1.445711773880122	1.472525084772063	0.6291145438771567	0.4377110938285312	5513.093728981302	0.13150970710575338	1001.856589693815	116.30645809909652	3670769360269.21	0.939215698435623	823.1126826277454	1.9401057238514101	21484228.01753247	25762.57994495968	37.59237885994375	34.67224368558613	0.03707578886096656	0.1852993374266959	0.4144358460120679	34.63787812896327	0.9673547610583472	0.9641910444491664	0.9999791062696443	0.9998504104709656	-0.03114535728859269	0.12335147342770968	0.03354734590383107	1.1000267778530923	0.891208460199392	0.509319374642552	0.9437771145520135	0.43604189755326883	18.066155636382465	2.904237325305508	35385.2066134617	0.26123990678150544	26.74777165029586	127217.70556880347	32.81739955098985	34.09991805154632	607.7805184162538	642.5452599094875
89.nii.gz	1.0315078272063247	1.730996889552838	135565612113.9803	0.2632502044308715	0.2282788923679413	50.81076557834943	55.886072209372905	1.645166162774889	0.8128258346365462	1.1906601238881658	0.4977469971699516	55.38832521220295	0.10872246918869466	1001.6475922240032	6.493787067318834	3660271527077.4683	0.9375012519845087	4.860110890356807	1.1743773416542043	7.362207352014053	1.5434662401028625	0.40174773616944365	0.24151815171145669	0.24939256416956065	0.09983415745019969	0.3909529925323267	0.2315016302201844	0.9675631122099239	0.9635442885098585	0.9984254508646333	0.9930377953206423	-0.07309230663205403	0.19035388684732843	0.028858670624487152	1.0650444779598502	0.8925566985620021	0.5042375657402693	0.9445563301075782	0.43324585150790623	0.16081647197022506	2.83262291880558	38992.060331557135	0.2885735666929924	26.83804428101276	126675.16916814684	0.16097969600777642	1.2956335109532267	610.6462107756068	618.0259473060983
9.nii.gz	0.8323650241498278	1.7042372651033963	93705325178.18274	0.2549132522337967	0.337325851717155	47.214886097343665	38.88603147066457	1.475874313153142	0.7535899221399868	1.0589917032324745	0.30327675752436273	38.582754713140204	0.15281848415463326	1001.477705879588	6.16259182687576	2530043779810.934	0.9371644374148106	3.668542548046454	1.1490005813106545	3.7066709010524765	0.9305284810807416	0.2941735527042934	0.17424030780539776	0.2565194723010423	0.08740382762382308	0.38153347292520523	0.16657067787802923	0.968266662541767	0.9647387278491432	0.9975228646256131	0.9911869883081788	-0.08175326973969241	0.20314728402648244	0.03337794047027265	1.0578359199727396	0.8884622520250859	0.5049978052772424	0.9423255629553667	0.4307902080576188	0.11710346512742278	3.002259143311954	23643.647422106627	0.2530654017714695	27.014858814215224	87558.33622322834	0.11237202080160438	1.2265356580933116	598.6157509980841	605.9025142086505
90.nii.gz	0.4018727643482431	0.7602071205064322	139493033100.24893	0.21977117955200812	0.12487184306403798	21771.210140810268	1267.340936521004	0.8853635853524696	0.6917213801590347	0.5074260159714991	0.3660790805404352	1266.9748574404637	0.057338696451568645	1000.9118039444171	139.25155269618324	3766311893706.721	0.9470164927622177	52.92823588396371	1.1666155431176852	131365.79979311276	508.8569371490969	2.4029652869466505	2.127483451029816	0.0541713573022297	0.08028622301584241	0.3198470411222554	2.121018893059567	0.9755702952518531	0.9734625880320243	0.9999794426599175	0.999703281818721	-0.0787289400785255	0.18091101602118959	0.02944309921163368	1.0477330386867114	0.9090742718069005	0.41828878702168903	0.9532516829118005	0.35626744630814866	1.1326121844941168	2.7689211799516626	43423.82768477222	0.31186540900733434	23.869926827784173	131861.62943571844	2.0736733678276664	3.1825781569818803	613.48879983338	619.9879559606145
91.nii.gz	0.2567049123940327	0.5004323406631811	136584023376.39961	0.12979694172169617	0.09241032876024236	108581.00259172638	1310.280998770315	0.5572752782154574	0.412841841575373	0.3319800840223072	0.22838707373010855	1310.0526116965848	0.04146029235048541	1000.5643184400161	311.72728464444754	3687768631162.7896	0.9696640327556898	14.094223167409632	1.0477232582306963	74118.66071127173	283.1870179919512	1.1566368653176407	1.149051442409366	0.003315058890738072	0.042230890851275814	0.2195320350217165	1.1472656641695258	0.9842126250144401	0.9833669774714249	0.9999911609155417	0.9998482360679908	-0.018439686695432937	0.06715317737727645	0.024204078312137778	1.0226567529595112	0.9406774475340853	0.26411133362958383	0.9697464105351699	0.22964457226520693	0.5764220769317516	2.6231000046703996	44450.641163966866	0.3258128063033561	20.22412471758064	132291.26398885876	0.5400746424103752	1.5844169171003446	621.9047863373158	622.9739353514623
92.nii.gz	0.38964078831242627	0.6843149750027194	152444122007.68	0.18445041006689947	0.11368008598967905	34717.07676003059	2411.901464421048	0.8293627312820882	0.6402224865163826	0.4796703445926005	0.369462125693045	2411.5320022953547	0.050796740660122824	1000.8805725252222	172.35372519528173	4115991294207.36	0.9573499520124398	102.50715331221419	1.1109546978483027	564653.6710792237	1381.3131830377342	3.9872065500884384	3.8780231383100836	0.014862259375911176	0.0734272151570156	0.28318552167846617	3.87261784945783	0.9789640212670228	0.977127498243563	0.9999889975369014	0.9998580385509634	-0.04717990597435405	0.12739306318154212	0.02526424560583558	1.040988833479876	0.9244625827581844	0.3533355641851151	0.961343665621665	0.30374215929611975	1.9663074220996306	2.5444561869576	54398.285734938494	0.3574695466758128	21.825767135570278	145685.68629744506	4.059077004543784	5.160531227000315	626.5036142361477	632.3172182210072
93.nii.gz	0.37165724939391187	0.9055320413322764	147126877046.42517	0.20466448489899894	0.19719326761549355	31726.52086553696	1038.3446140665994	0.8608476457883889	0.6496241269971477	0.4894946559859168	0.34939383766981863	1037.9952202289296	0.09157298263224557	1000.8707154470713	156.81846271909995	3972425680253.4795	0.9519263886440225	19.75268928649052	1.0937390900624013	20342.339226400687	115.57028563013611	0.9120543945557947	0.8855893166485485	0.015033842274157735	0.0765856352007304	0.3220043353746887	0.8797147970658852	0.9754423163476198	0.9732908413528202	0.9999856765459307	0.9996452370607335	-0.036762893909796916	0.11982486444992559	0.02914323298484036	1.0426516577910987	0.9132135641806579	0.3993523800635202	0.9554270361614301	0.34263200147962203	0.4494109278010858	2.693932950201929	45962.18395054163	0.3129425410771468	23.298908652339755	139810.3806265362	0.7515112443683325	1.8431208339290943	620.2643612421786	622.7819446997705
94.nii.gz	0.40140666793381463	1.054843783172726	147682830522.34546	0.22112602577955542	0.2654399733445606	13417.81804016875	2922.946656606586	1.2260524775765933	1.160271125900439	0.5803402611906987	0.40140666793381463	2922.5452499386524	0.12441432372545604	1001.3632335958996	99.83139778617475	3987436424103.327	0.9504985384990206	274.71743780523053	1.6188313136365267	2777903.060342841	5042.76053380501	13.157754409112506	11.292185747845632	0.054735322215299545	0.13583608432117528	0.3438148791840599	11.273717939117867	0.9740650638106351	0.971721127052324	0.9999752825310366	0.9997898891250786	-0.02863460555640461	0.10743142687839367	0.028231875698398096	1.0735121947400494	0.9123532759315395	0.41667322458803874	0.954988521595934	0.35974322619605326	6.1124850392395365	2.743081128690088	44142.74150094038	0.29971782851108003	24.415728834730118	139990.3752486743	10.90928774095513	12.119017388529409	617.1559332160971	629.327007556983
95.nii.gz	0.33138447343543376	0.9721642264257462	132274630976.79736	0.19450184780064636	0.23708730847676363	49481.97835602765	6167.362598771719	0.9787534954681375	0.8899915104823137	0.47142011108756665	0.2920194491726495	6167.070579322546	0.10935401117896038	1001.240755181618	208.56803463665307	3571415036373.529	0.9542560914673117	524.5848873156131	1.4396317991071506	30738197.194225993	26941.08057610338	26.1168442570268	24.792519560169183	0.020271584277349354	0.09730102924247613	0.3012109280878774	24.783002871383204	0.9773167454458753	0.9755754973789317	0.9999902033609704	0.9999303444401325	-0.034756497683468474	0.11247342481192066	0.02920524659958358	1.0528719425253565	0.9182874264820693	0.3721900240189072	0.9580775916906066	0.32019440989675463	12.727340954298995	2.716938817938165	41284.0261544408	0.3128834013235678	23.591819098795366	125911.22850083746	20.92621738348744	22.069118661280665	616.3318377833524	638.7235480912791
96.nii.gz	0.3803556114686055	0.7572555462070202	191817139832.91364	0.1510321369275659	0.1555382705831994	52008.680660449834	4546.720654889559	0.8200501032079422	0.6088660109978714	0.47849129311473965	0.3666762429580919	4546.353978646601	0.06938642794432677	1000.9583807451132	218.23067261318832	5179062775488.668	0.9661610314160993	276.907295291017	1.4043599057778602	8314689.440015158	8134.493127661277	9.85671726767714	8.528333653377775	0.06667592575333775	0.06496849496988003	0.245441026661266	8.524077288812189	0.9823097324789991	0.9808295697135659	0.9999935122465592	0.9999345802852749	-0.03276829765188864	0.09670441095119618	0.021895178159647224	1.0354986010434652	0.9368689978140421	0.29814921026422553	0.9678099597322448	0.25855503143928715	4.596262730263729	2.360381466844508	74330.29969182554	0.3882491496047299	18.97363953296996	184971.52946461216	11.043275796394044	12.137242099764952	639.2893183598851	651.3174771480805
97.nii.gz	0.9739294207970894	1.5546376025691593	179883340393.8152	0.21049476805175676	0.21377145711316925	41264.666965859746	1068.98555168246	1.4998114609567124	0.6833360043820328	1.1171723917509735	0.47687237167092594	1068.5086793107891	0.09851384102687127	1001.5108954262707	185.61514188286463	4856850190633.01	0.9521149475843631	22.20130119845934	1.1521705521559775	49628.83356786593	202.58658579023694	1.1740705063073031	0.9871587398239099	0.08856598643201433	0.08295575813006138	0.3230483874300161	0.9802510150148578	0.9743631174527599	0.9711205328979488	0.9999869531902803	0.999625260372416	-0.0624128998717335	0.15736118262628154	0.02224336833979836	1.051400231958667	0.9156844124025613	0.40603888662119103	0.956792511556605	0.3515878685628371	0.5403073115328032	2.5503196742275676	62715.56470076558	0.3497000947957555	22.778203593005244	170753.24681472726	0.8569598655281025	1.965568386481619	628.3844686937175	633.5813060036467
98.nii.gz	0.35838001651731094	0.8190154425055024	156827815494.7897	0.22683882333219627	0.13035420782881818	14156.674372550871	1802.617256070108	0.9418212148030813	0.8873277761049019	0.4433342902376507	0.2627537070285164	1802.3545023630795	0.06393958963331603	1001.0084093851658	112.06067106651652	4234351018359.322	0.9434192959516594	133.30620301283398	1.6496879547287757	960885.5224402893	2470.9049921014675	7.754220740709698	5.598679365591157	0.1375046179555527	0.08779243862801192	0.30363044857481536	5.590921866907977	0.9761822362808567	0.9741374956346225	0.9999712907435412	0.9997827365330636	-0.07813807039368993	0.17373206018721235	0.03006690530592287	1.0539393472932648	0.912224501868564	0.3942616731628687	0.9549037788716128	0.3398968042139408	3.338225026575214	2.5541367727157946	56973.0672152934	0.36401724605968483	24.988047638366886	147656.4408479861	5.272809430595153	6.413667961562052	623.8894525659374	632.8516024330403
99.nii.gz	0.9450839152827676	1.7808134734787358	142825921893.11154	0.322509574917529	0.26802585233457443	3679.8602286196283	1010.3008906787203	1.8720493455668794	1.330743768465285	1.1269389480500955	0.41049670563182017	1009.8903939730885	0.12827560599046356	1001.9307245468453	55.205607255900226	3856299891114.0117	0.920833939053516	117.57353108048065	1.2685499145292112	85559.93387592504	584.7047873210241	4.960490456370636	4.620729801801397	0.03617752000962325	0.1515403278640515	0.43667502394301266	4.5976914533485225	0.9632860018002771	0.9589714932193278	0.9999166085724863	0.999327115927798	-0.05026299910294116	0.1626491038801581	0.034680381769397764	1.0879376071727551	0.8772030513172899	0.5546135363643158	0.9362759709776476	0.475898318343864	2.3953050645430096	2.8872873515632076	39955.69754561556	0.2808323086509008	30.882184490261338	131012.56951277798	4.632389213203311	5.887275436475583	606.2811436925413	617.0490314599792
[truncated: 1,785 more columns]
